# Supplementary material for: Bis[2-(3-cyano­phenyl­imino­meth­yl)phenolato]nickel(II)
Source: Acta Crystallogr Sect E Struct Rep Online. 2008 Feb 22;64(Pt 3):m494. doi: 10.1107/S1600536808004765 (PMC2960771; doi:10.1107/S1600536808004765)
Supplement: Supplementary file 2 [file e-64-0m494-Isup2.hkl]

# 
# h,k,l, Fc-squared, Fo-squared, sigma(Fo-squared) and status flag 
# 
data_I
_shelx_title ' shelxl in P2(1)/c' 
_shelx_refln_list_code          4 
_shelx_F_calc_maximum      112.87 
_exptl_crystal_F_000       516.00 
_reflns_d_resolution_high  0.7701 
 
loop_ 
 _symmetry_equiv_pos_as_xyz 
 'x, y, z' 
 '-x, y+1/2, -z+1/2' 
 '-x, -y, -z' 
 'x, -y-1/2, z-1/2' 
 
_cell_length_a     9.0294 
_cell_length_b     8.0856 
_cell_length_c    15.6440 
_cell_angle_alpha  90.000 
_cell_angle_beta  104.013 
_cell_angle_gamma  90.000 
 
_shelx_F_squared_multiplier     1.000 
 
loop_ 
 _refln_index_h 
 _refln_index_k 
 _refln_index_l 
 _refln_F_squared_calc 
 _refln_F_squared_meas 
 _refln_F_squared_sigma 
 _refln_observed_status 
   2   0   0      773.68      918.30     19.15 o 
   3   0   0      218.41      211.74      3.52 o 
   4   0   0     2022.52     2088.77     35.57 o 
   5   0   0      522.93      489.31     11.66 o 
   6   0   0      530.44      497.78     10.67 o 
   7   0   0      238.30      233.38      6.82 o 
   8   0   0      173.18      171.45      9.86 o 
   9   0   0       56.27       61.87      7.61 o 
  10   0   0      175.26      168.68     10.90 o 
  11   0   0      416.84      410.60     21.61 o 
   1   1   0     2949.05     3026.32     45.29 o 
   2   1   0       61.02       69.46      2.61 o 
   3   1   0      723.44      747.84      8.18 o 
   4   1   0      655.41      669.03      8.85 o 
   5   1   0       73.22       64.92      2.10 o 
   6   1   0      337.94      369.14      6.20 o 
   7   1   0       83.60       88.71      2.81 o 
   8   1   0      472.22      451.89     10.82 o 
   9   1   0       21.24       23.41      3.67 o 
  10   1   0       83.98       80.15      5.88 o 
  11   1   0       17.65       21.13      4.01 o 
   0   2   0     7054.20     7205.96    156.76 o 
   1   2   0      536.75      533.77      4.50 o 
   2   2   0     1006.01      980.72      9.92 o 
   3   2   0     1062.99     1036.99     12.53 o 
   4   2   0     2355.31     2383.54     26.85 o 
   5   2   0      803.82      809.01     12.17 o 
   6   2   0      295.35      283.89      7.96 o 
   7   2   0      164.14      166.62      4.47 o 
   8   2   0      397.41      354.55      7.60 o 
   9   2   0      971.40      954.96     24.62 o 
  10   2   0      268.72      277.45     11.33 o 
  11   2   0      137.02      139.59      9.95 o 
   1   3   0      210.09      217.13      3.13 o 
   2   3   0       18.52       23.76      0.96 o 
   3   3   0        5.52        8.66      0.99 o 
   4   3   0       42.95       40.01      1.73 o 
   5   3   0      107.19      122.74      3.04 o 
   6   3   0        0.00        0.85      1.47 o 
   7   3   0        6.18       11.69      1.95 o 
   8   3   0      272.40      245.03      7.02 o 
   9   3   0       15.16       16.33      3.14 o 
  10   3   0        2.66        2.30      2.79 o 
   0   4   0        8.32       27.05      3.69 o 
   1   4   0     1243.88     1201.52     15.09 o 
   2   4   0     2271.39     2296.12     41.41 o 
   3   4   0     1444.67     1514.19     34.56 o 
   4   4   0     2156.44     2185.99     32.07 o 
   5   4   0      612.53      591.77      9.91 o 
   6   4   0      316.94      322.21      6.45 o 
   7   4   0      161.34      173.56      4.68 o 
   8   4   0      463.07      426.93      9.72 o 
   9   4   0      289.63      253.31      9.58 o 
  10   4   0       99.63       98.14      7.12 o 
   1   5   0     1413.65     1657.49     23.18 o 
   2   5   0      143.74      151.44      3.53 o 
   3   5   0      122.35      122.20      3.25 o 
   4   5   0       14.40       16.55      1.55 o 
   5   5   0      113.72      115.10      3.71 o 
   6   5   0        0.24       -0.44      1.16 o 
   7   5   0      138.84      137.89      4.44 o 
   8   5   0       23.09       27.02      3.45 o 
   9   5   0       15.96       18.55      5.29 o 
  10   5   0        8.38       15.99     10.84 o 
   0   6   0     1140.20     1093.07     28.87 o 
   1   6   0      779.45      777.19     16.53 o 
   2   6   0      386.84      387.44      7.75 o 
   3   6   0      146.17      149.83      3.49 o 
   4   6   0      539.78      527.65      9.29 o 
   5   6   0      366.56      359.28     10.62 o 
   6   6   0      195.02      191.88      6.15 o 
   7   6   0      217.94      214.00      6.78 o 
   8   6   0      198.28      209.48     10.79 o 
   9   6   0      105.90      114.95     11.29 o 
   1   7   0       12.97       12.80      2.63 o 
   2   7   0       16.68       17.45      1.94 o 
   3   7   0       25.72       25.49      1.75 o 
   4   7   0      135.77      129.32      6.24 o 
   5   7   0        2.87        9.44      2.85 o 
   6   7   0       42.85       44.66      4.96 o 
   7   7   0       34.49       47.77      4.78 o 
   8   7   0        3.28       10.53      5.26 o 
   0   8   0     2172.51     2035.48     47.21 o 
   1   8   0      818.57      798.57     14.43 o 
   2   8   0      237.78      225.34      6.24 o 
   3   8   0       68.88       68.18      5.10 o 
   4   8   0      198.11      194.83      8.32 o 
   5   8   0      285.69      287.60     10.52 o 
   6   8   0       33.07       34.65      4.43 o 
   7   8   0        4.12       10.85      5.84 o 
   1   9   0        2.85       -0.16      1.99 o 
   2   9   0        0.31       -0.76      2.06 o 
   3   9   0        0.00       -2.57      2.57 o 
   4   9   0        9.48       11.37      4.40 o 
   5   9   0        6.21        4.97      3.32 o 
   0  10   0      221.30      184.35     20.07 o 
   1  10   0       71.74       95.24      9.10 o 
   2  10   0       24.12       30.99      6.64 o 
   3  10   0       85.23       74.58      7.69 o 
 -11   1   1      187.20      206.38     10.18 o 
 -10   1   1      117.35      129.76      7.12 o 
  -9   1   1     1054.69      996.46     26.08 o 
  -8   1   1      908.38      939.15     16.43 o 
  -7   1   1       27.18       29.90      3.17 o 
  -6   1   1     1460.64     1434.25     22.80 o 
  -5   1   1     2800.43     2937.02     40.63 o 
  -4   1   1      829.97      831.28     11.56 o 
  -3   1   1     1871.19     2155.64     20.19 o 
  -2   1   1     2989.07     2994.13     63.50 o 
  -1   1   1       89.55       96.27      0.86 o 
   1   1   1     7401.98     7376.39     45.16 o 
   2   1   1     4545.30     4434.03     56.37 o 
   3   1   1     1974.37     1966.48     23.96 o 
   4   1   1      654.77      572.12      6.58 o 
   5   1   1     2249.71     2339.79     27.54 o 
   6   1   1     1014.45     1014.56     14.22 o 
   7   1   1     1098.82     1070.02     16.49 o 
   8   1   1       91.44      100.92      5.60 o 
   9   1   1       49.84       57.87      4.65 o 
  10   1   1       20.11       26.85      4.13 o 
  11   1   1      237.50      236.53     11.10 o 
 -11   2   1        2.21        0.46      4.59 o 
 -10   2   1       11.19       18.29      4.90 o 
  -9   2   1       29.86       38.52      3.54 o 
  -8   2   1        1.97        5.91      3.15 o 
  -7   2   1      367.76      362.48      7.18 o 
  -6   2   1       10.65       12.70      2.32 o 
  -5   2   1      103.92      101.42      3.48 o 
  -4   2   1     2357.42     2686.24     30.17 o 
  -3   2   1      573.54      652.84      7.62 o 
  -2   2   1     1436.02     1506.06     12.21 o 
  -1   2   1        0.40        1.87      0.35 o 
   0   2   1      206.05      213.86      2.68 o 
   1   2   1       44.09       46.17      1.37 o 
   2   2   1       63.69       72.53      1.40 o 
   3   2   1      113.52      123.69      3.04 o 
   4   2   1     1181.09     1315.79     16.83 o 
   5   2   1      188.03      188.60      5.08 o 
   6   2   1        8.27       10.63      1.19 o 
   7   2   1        3.52        3.03      1.10 o 
   8   2   1      369.22      363.68      9.04 o 
   9   2   1       44.96       37.14      4.05 o 
  10   2   1        4.13        4.91      3.42 o 
  11   2   1        1.55        0.87      4.49 o 
 -11   3   1       29.90       27.87      6.47 o 
 -10   3   1      141.74      163.63      9.31 o 
  -9   3   1       81.02       88.70      4.26 o 
  -8   3   1      411.81      378.13      8.05 o 
  -7   3   1      241.08      239.07      5.66 o 
  -6   3   1      637.32      643.81     10.60 o 
  -5   3   1     1441.65     1487.84     19.97 o 
  -4   3   1     2600.14     2699.52     35.47 o 
  -3   3   1      865.62      823.46      8.82 o 
  -2   3   1     1690.61     1693.08     18.65 o 
  -1   3   1     3673.38     3799.45     34.09 o 
   0   3   1     1265.79     1229.45     39.33 o 
   1   3   1      147.31      106.46      1.79 o 
   2   3   1     1637.85     1751.00     18.53 o 
   3   3   1     1524.92     1529.47     17.44 o 
   4   3   1     2617.51     2616.44     35.42 o 
   5   3   1     1372.19     1466.08     20.27 o 
   6   3   1      211.69      196.65      4.79 o 
   7   3   1      144.62      144.55      4.22 o 
   8   3   1      118.57      120.50      4.81 o 
   9   3   1      334.20      327.98     11.54 o 
  10   3   1      109.90      119.51      9.65 o 
 -10   4   1       13.67       14.59     12.00 o 
  -9   4   1       19.36       14.85      3.06 o 
  -8   4   1       57.14       49.98      2.94 o 
  -7   4   1       17.94       18.02      1.71 o 
  -6   4   1        4.71        7.70      1.33 o 
  -5   4   1       10.90       14.76      2.14 o 
  -4   4   1        0.21        3.99      1.93 o 
  -3   4   1        2.28        3.50      0.70 o 
  -2   4   1        7.20       11.50      1.34 o 
  -1   4   1       32.71       40.07      2.63 o 
   0   4   1     1658.89     1991.02     23.48 o 
   1   4   1        0.09        2.69      0.75 o 
   2   4   1        6.78        7.11      1.39 o 
   3   4   1        2.11        4.66      1.43 o 
   4   4   1       12.77       11.81      1.33 o 
   5   4   1       82.27       85.49      2.73 o 
   6   4   1        0.23        2.71      1.27 o 
   7   4   1        2.28        0.97      1.53 o 
   8   4   1       24.50       18.62      3.31 o 
   9   4   1        5.03        1.18      3.73 o 
  10   4   1        1.90        1.99      3.00 o 
 -10   5   1      258.26      254.78     18.29 o 
  -9   5   1      143.27      147.97      9.42 o 
  -8   5   1      192.10      175.22      6.36 o 
  -7   5   1      497.73      434.08     16.46 o 
  -6   5   1      603.29      600.32     12.06 o 
  -5   5   1      478.02      471.62      9.20 o 
  -4   5   1     1602.22     1594.38     25.59 o 
  -3   5   1     1496.02     1492.52     19.03 o 
  -2   5   1      514.65      504.99      6.95 o 
  -1   5   1      640.25      582.93      8.96 o 
   0   5   1      326.90      276.99      4.43 o 
   1   5   1       34.53       27.94      1.42 o 
   2   5   1      292.97      277.36      4.76 o 
   3   5   1     1119.99     1117.19     21.34 o 
   4   5   1     2309.51     2388.68     35.62 o 
   5   5   1      371.36      360.96      7.09 o 
   6   5   1       64.62       71.06      3.48 o 
   7   5   1      442.07      433.12      9.35 o 
   8   5   1      334.98      309.79      9.31 o 
   9   5   1      141.65      142.23      9.16 o 
  -9   6   1       46.83       54.03      7.72 o 
  -8   6   1        4.43        8.62      2.85 o 
  -7   6   1       75.26       77.69      5.17 o 
  -6   6   1       66.11       66.32      3.71 o 
  -5   6   1        6.32       11.05      4.66 o 
  -4   6   1     1866.35     1835.19     37.49 o 
  -3   6   1      302.08      286.66      6.23 o 
  -2   6   1      497.74      501.68      7.93 o 
  -1   6   1        0.13       -0.40      1.28 o 
   0   6   1        5.79       11.03      1.98 o 
   1   6   1       60.00       63.17      2.23 o 
   2   6   1        3.25        8.83      1.69 o 
   3   6   1        1.29       -0.56      1.28 o 
   4   6   1     1363.64     1339.34     58.69 o 
   5   6   1      161.96      157.33      5.57 o 
   6   6   1       84.11       75.32      3.18 o 
   7   6   1       88.08       78.19      4.11 o 
   8   6   1      119.11      118.01      8.57 o 
   9   6   1        0.14       -0.04      3.73 o 
  -8   7   1      146.07      170.94     11.53 o 
  -7   7   1      222.28      223.67      9.95 o 
  -6   7   1      389.55      396.21     13.01 o 
  -5   7   1      550.61      553.61     16.20 o 
  -4   7   1      304.37      297.56      9.47 o 
  -3   7   1       99.26       91.18      3.48 o 
  -2   7   1       64.05       60.88      2.28 o 
  -1   7   1      913.43      926.50     16.90 o 
   0   7   1      910.18      928.91     15.09 o 
   1   7   1      240.15      237.42      5.24 o 
   2   7   1      393.92      392.33      7.53 o 
   3   7   1      606.19      619.52     12.88 o 
   4   7   1      182.92      169.40      8.26 o 
   5   7   1      444.98      435.28     13.16 o 
   6   7   1      791.04      787.45     22.39 o 
   7   7   1      473.72      462.74     19.06 o 
   8   7   1       11.71        9.42      5.42 o 
  -7   8   1       12.53        8.34      3.47 o 
  -6   8   1       32.85       46.96      5.17 o 
  -5   8   1       98.02       93.06      5.98 o 
  -4   8   1        6.71       13.59      3.52 o 
  -3   8   1       31.34       28.23      3.30 o 
  -2   8   1       53.52       47.47      2.75 o 
  -1   8   1       43.88       38.64      2.59 o 
   0   8   1       92.03       85.45      3.27 o 
   1   8   1       30.10       30.81      2.11 o 
   2   8   1       14.69       15.74      1.81 o 
   3   8   1        0.79        0.81      1.43 o 
   4   8   1       59.23       68.92      4.79 o 
   5   8   1      127.73      120.02      6.47 o 
   6   8   1       23.41       22.53      3.85 o 
   7   8   1        8.04       10.71      7.43 o 
  -5   9   1       87.79       85.87      6.36 o 
  -4   9   1      111.65      112.29      6.84 o 
  -3   9   1      171.06      173.24      7.67 o 
  -2   9   1      216.74      209.68      8.43 o 
  -1   9   1       60.77       71.55      4.56 o 
   0   9   1      204.92      205.75      6.59 o 
   1   9   1      269.73      265.75      9.41 o 
   2   9   1      331.71      314.99     11.03 o 
   3   9   1      377.12      361.06     12.61 o 
   4   9   1       33.54       38.76      4.07 o 
   5   9   1       10.32        9.68      4.50 o 
  -3  10   1        2.47        3.39      3.59 o 
  -2  10   1       29.47       39.30      6.28 o 
  -1  10   1        0.73       -2.46      5.46 o 
   0  10   1       17.40       18.49      8.39 o 
   1  10   1        0.51        3.93      4.47 o 
   2  10   1        2.97        2.61      4.74 o 
   3  10   1        0.30       -0.87      4.12 o 
 -11   0   2      144.98      151.92     18.71 o 
 -10   0   2      262.44      287.52     14.55 o 
  -9   0   2       10.01       16.91      2.59 o 
  -8   0   2      245.61      261.41     20.42 o 
  -7   0   2      276.08      193.79     52.55 o 
  -6   0   2     3252.79     3322.30     66.69 o 
  -5   0   2      292.77      260.65      6.19 o 
  -4   0   2       38.26       23.65      4.10 o 
  -3   0   2      279.63      263.31      5.26 o 
  -2   0   2     6311.83     6096.67    314.06 o 
  -1   0   2     5444.52     5096.78     52.18 o 
   1   0   2    12739.85     9915.07    189.38 o 
   2   0   2      675.53      626.25      4.40 o 
   3   0   2     3240.33     3330.83     42.53 o 
   4   0   2      101.84      153.11      2.90 o 
   5   0   2     1482.00     1469.88     23.35 o 
   6   0   2     2193.71     2257.43     40.56 o 
   7   0   2      495.24      494.65     19.02 o 
   8   0   2        3.44        9.91      3.52 o 
   9   0   2      138.44      137.39     12.69 o 
  10   0   2      199.72      198.35     13.84 o 
  11   0   2       86.66      142.08     21.75 o 
 -11   1   2        2.56        5.24      3.13 o 
 -10   1   2       10.53       13.04      3.05 o 
  -9   1   2       24.35       32.61      2.92 o 
  -8   1   2       70.30       77.23      3.85 o 
  -7   1   2      700.31      716.26     12.38 o 
  -6   1   2       37.81       40.48      2.08 o 
  -5   1   2      142.83      148.24      2.98 o 
  -4   1   2        0.07        1.78      0.72 o 
  -3   1   2      102.48      112.36      2.02 o 
  -2   1   2       27.34       29.49      0.76 o 
  -1   1   2     2128.26     2086.99     37.24 o 
   0   1   2      716.61      712.02     14.72 o 
   1   1   2     1341.48     1479.52     13.08 o 
   2   1   2     3939.49     4212.33     41.10 o 
   3   1   2      224.02      249.74      2.73 o 
   4   1   2     1083.39     1205.91     12.46 o 
   5   1   2      787.90      861.78     10.49 o 
   6   1   2        2.75        3.17      1.16 o 
   7   1   2       10.94       21.53      3.09 o 
   8   1   2        0.20        3.23      2.25 o 
   9   1   2        9.13       13.13      3.06 o 
  10   1   2       81.94       82.24      6.00 o 
 -11   2   2       76.86       59.15      5.84 o 
 -10   2   2      395.34      382.52     12.79 o 
  -9   2   2      149.56      151.19      4.89 o 
  -8   2   2      676.59      662.26     13.76 o 
  -7   2   2      500.45      465.89      9.52 o 
  -6   2   2      574.87      534.70      8.60 o 
  -5   2   2      441.05      390.32      5.93 o 
  -4   2   2     6687.91     7436.43     93.47 o 
  -3   2   2     6229.59     6343.14     66.32 o 
  -2   2   2     2369.36     2326.60     34.96 o 
  -1   2   2     1370.14     1288.69     19.59 o 
   0   2   2      928.82      894.47      9.09 o 
   1   2   2      735.51      706.49      8.76 o 
   2   2   2     1969.38     2015.08     21.12 o 
   3   2   2     2493.06     2549.05     29.02 o 
   4   2   2       70.63      103.65      2.09 o 
   5   2   2       80.99       57.35      1.72 o 
   6   2   2      743.43      715.80     10.61 o 
   7   2   2      796.58      785.02     16.19 o 
   8   2   2       73.39       83.62      4.84 o 
   9   2   2      308.77      320.39     11.12 o 
  10   2   2      204.12      187.02      8.68 o 
 -11   3   2        1.11        4.07      4.78 o 
 -10   3   2        7.78       14.16      4.01 o 
  -9   3   2       24.87       19.08      2.16 o 
  -8   3   2        0.27       -0.95      1.32 o 
  -7   3   2       57.29       57.02      2.57 o 
  -6   3   2        0.02        1.63      1.68 o 
  -5   3   2      167.57      198.24      4.11 o 
  -4   3   2      167.18      206.94      3.15 o 
  -3   3   2      201.84      249.85      3.04 o 
  -2   3   2       10.91       11.90      0.98 o 
  -1   3   2       28.07       29.98      0.82 o 
   0   3   2       20.80       18.42      0.82 o 
   1   3   2      515.98      535.04      5.89 o 
   2   3   2        6.42       13.05      1.50 o 
   3   3   2       16.97       21.74      1.18 o 
   4   3   2        3.21        9.90      1.61 o 
   5   3   2      237.47      252.45      5.07 o 
   6   3   2       46.16       44.41      1.89 o 
   7   3   2        4.13        2.75      1.59 o 
   8   3   2       87.47       85.32      5.12 o 
   9   3   2       28.93       27.09      3.63 o 
  10   3   2        0.07        2.73      2.95 o 
 -10   4   2       87.10       88.71      9.91 o 
  -9   4   2      158.16      163.27      7.65 o 
  -8   4   2      171.78      173.69      5.28 o 
  -7   4   2      193.98      184.40      5.97 o 
  -6   4   2      183.13      180.94      4.64 o 
  -5   4   2      307.46      279.57      6.65 o 
  -4   4   2     1299.44     1303.35     15.58 o 
  -3   4   2     2274.10     2287.63     24.43 o 
  -2   4   2     1866.26     1868.02     19.07 o 
  -1   4   2      649.73      578.44      6.25 o 
   0   4   2      152.11      121.11      2.92 o 
   1   4   2      447.76      387.59      5.29 o 
   2   4   2     2230.95     2246.98     27.00 o 
   3   4   2      439.06      433.47      6.74 o 
   4   4   2      703.98      719.70     10.93 o 
   5   4   2     1924.70     1991.00     29.98 o 
   6   4   2      698.10      685.78     11.76 o 
   7   4   2      678.48      698.82     20.69 o 
   8   4   2      305.56      289.34      9.92 o 
   9   4   2      250.63      218.27      9.53 o 
  10   4   2       62.92       62.73      8.34 o 
 -10   5   2        4.48        7.45      4.91 o 
  -9   5   2        0.10        2.94      3.44 o 
  -8   5   2        0.25       -1.15      3.83 o 
  -7   5   2       49.16       52.29      3.11 o 
  -6   5   2        9.24        9.70      1.69 o 
  -5   5   2      113.91      100.37      3.62 o 
  -4   5   2      193.72      190.38      5.72 o 
  -3   5   2      229.99      215.07      4.28 o 
  -2   5   2       19.30       24.38      1.95 o 
  -1   5   2        3.67        8.41      0.87 o 
   0   5   2       77.01       77.91      2.25 o 
   1   5   2      204.47      236.99      4.23 o 
   2   5   2      106.59      111.81      2.95 o 
   3   5   2      290.81      284.10      5.52 o 
   4   5   2       36.91       32.92      2.07 o 
   5   5   2      631.37      615.48     11.02 o 
   6   5   2        0.14        3.23      1.72 o 
   7   5   2       38.49       31.59      2.87 o 
   8   5   2       22.72       24.74      3.27 o 
   9   5   2        0.68       -2.75      3.36 o 
  -9   6   2      100.09       88.68      8.31 o 
  -8   6   2       70.46       84.48      5.43 o 
  -7   6   2      206.59      202.59      8.66 o 
  -6   6   2      963.19      981.88     27.32 o 
  -5   6   2      684.60      664.62     17.37 o 
  -4   6   2      658.24      636.73     18.05 o 
  -3   6   2     1316.96     1278.28     17.50 o 
  -2   6   2     2119.91     2092.33     27.81 o 
  -1   6   2      917.07      915.88     12.98 o 
   0   6   2      198.30      199.57      4.59 o 
   1   6   2      708.82      698.16     10.77 o 
   2   6   2      471.34      449.49      8.00 o 
   3   6   2       10.75       13.82      1.59 o 
   4   6   2        2.92        8.13      2.84 o 
   5   6   2      444.59      448.76      9.70 o 
   6   6   2      222.53      223.88      6.17 o 
   7   6   2      184.56      179.32      7.56 o 
   8   6   2      172.69      166.32     14.13 o 
  -8   7   2       11.64       20.17      5.10 o 
  -7   7   2       24.91       35.61      4.40 o 
  -6   7   2        1.87        7.97      3.02 o 
  -5   7   2      365.36      354.34     11.66 o 
  -4   7   2      223.54      219.68      7.94 o 
  -3   7   2      980.51     1014.36     24.31 o 
  -2   7   2      184.19      176.08      5.52 o 
  -1   7   2       35.14       43.64      1.98 o 
   0   7   2       33.33       39.60      3.52 o 
   1   7   2      116.34      111.91      3.30 o 
   2   7   2        7.38        4.56      1.52 o 
   3   7   2      154.47      148.39      4.17 o 
   4   7   2        7.00       11.94      1.71 o 
   5   7   2      387.40      379.93      9.93 o 
   6   7   2       27.53       30.37      3.13 o 
   7   7   2        0.60        3.53      3.17 o 
   8   7   2       10.50        1.61      4.44 o 
  -7   8   2       42.55       44.73      5.29 o 
  -6   8   2      252.75      277.78     11.92 o 
  -5   8   2       86.75       92.05      5.86 o 
  -4   8   2       92.80       95.31      5.37 o 
  -3   8   2      167.27      168.17      6.82 o 
  -2   8   2      488.03      470.75     13.84 o 
  -1   8   2      367.40      350.60      8.79 o 
   0   8   2      264.94      261.66      6.00 o 
   1   8   2      505.09      514.14     10.40 o 
   2   8   2      354.10      352.08      7.88 o 
   3   8   2      478.18      466.84      9.83 o 
   4   8   2       89.91       97.69      4.48 o 
   5   8   2       68.36       69.93      5.14 o 
   6   8   2      170.06      162.25      9.96 o 
   7   8   2      121.66      110.95      9.64 o 
  -6   9   2        0.14        3.59      2.96 o 
  -5   9   2        4.05        2.50      2.82 o 
  -4   9   2       17.86       22.67      3.84 o 
  -3   9   2        0.90        2.54      2.35 o 
  -2   9   2        0.37       -1.10      2.31 o 
  -1   9   2       11.89        9.84      3.01 o 
   0   9   2       11.93        9.85      3.23 o 
   1   9   2        0.88        0.88      1.73 o 
   2   9   2       11.06       10.69      4.76 o 
   3   9   2       16.72       22.46      3.04 o 
   4   9   2       40.36       48.08      4.52 o 
   5   9   2       17.26       13.65      3.36 o 
  -3  10   2       60.10       52.78      6.21 o 
  -2  10   2      214.36      203.96     10.98 o 
  -1  10   2       76.94       81.58      7.22 o 
   0  10   2       69.37       77.93      9.11 o 
   1  10   2      133.46      141.46     11.32 o 
   2  10   2       90.14       91.40      9.24 o 
   3  10   2      164.53      152.82     10.97 o 
 -11   1   3       60.69       58.96      5.16 o 
 -10   1   3      286.46      298.10     10.55 o 
  -9   1   3      389.43      402.87      9.54 o 
  -8   1   3     2192.84     2270.15     38.45 o 
  -7   1   3      429.96      430.33     10.08 o 
  -6   1   3      378.56      377.71      6.69 o 
  -5   1   3      146.82       99.20      2.34 o 
  -4   1   3       47.74       27.44      1.64 o 
  -3   1   3     3022.01     3086.62     32.28 o 
  -2   1   3     1083.13     1078.43      7.78 o 
  -1   1   3       54.26       78.07      1.38 o 
   0   1   3      136.49      128.40      4.43 o 
   2   1   3     3373.29     3564.05     35.67 o 
   3   1   3      875.21      861.42      6.93 o 
   4   1   3     1940.89     1937.32     22.55 o 
   5   1   3     1668.31     1561.82     22.09 o 
   6   1   3      526.55      509.88     12.38 o 
   7   1   3      212.30      219.68      7.53 o 
   8   1   3      110.70      105.03      5.60 o 
   9   1   3        4.41       11.60      3.37 o 
  10   1   3       47.37       56.40      5.50 o 
 -11   2   3       38.36       47.72      8.26 o 
 -10   2   3       40.42       35.36      3.91 o 
  -9   2   3        0.25        0.29      1.43 o 
  -8   2   3        0.21        0.53      1.29 o 
  -7   2   3       39.02       40.83      3.96 o 
  -6   2   3        7.31       16.62      2.52 o 
  -5   2   3      181.36      198.09      3.95 o 
  -4   2   3      529.14      611.58      6.99 o 
  -3   2   3       62.40       78.18      2.91 o 
  -2   2   3       51.96       64.34      1.10 o 
  -1   2   3       75.82       75.74      1.67 o 
   0   2   3     1159.89     1267.13     11.39 o 
   1   2   3      668.92      715.93      7.14 o 
   2   2   3       47.99       50.82      1.52 o 
   3   2   3       43.95       46.84      2.27 o 
   4   2   3      177.32      175.32      2.74 o 
   5   2   3       38.00       37.81      2.16 o 
   6   2   3       44.10       41.01      2.13 o 
   7   2   3       86.22       94.61      5.20 o 
   8   2   3       25.74       26.30      3.72 o 
   9   2   3      308.03      294.82     13.24 o 
  10   2   3        8.15        9.89      3.59 o 
 -11   3   3       51.96       52.40      6.89 o 
 -10   3   3      132.17      146.48     11.69 o 
  -9   3   3      167.75      177.27      5.50 o 
  -8   3   3      288.58      290.85      7.26 o 
  -7   3   3      584.60      524.43      9.55 o 
  -6   3   3      567.70      569.77     10.12 o 
  -5   3   3      264.96      250.54      5.85 o 
  -4   3   3     1540.61     1576.51     16.87 o 
  -3   3   3     4893.50     5234.15     60.06 o 
  -2   3   3     2366.57     2442.87     18.75 o 
  -1   3   3      936.17      929.54     11.23 o 
   0   3   3     2006.53     2095.52     24.92 o 
   1   3   3     1425.29     1417.53     27.31 o 
   2   3   3     1138.64     1062.90     14.26 o 
   3   3   3     1599.98     1627.06     19.43 o 
   4   3   3      183.04      168.64      3.62 o 
   5   3   3      384.77      350.81      5.79 o 
   6   3   3      195.78      194.51      6.16 o 
   7   3   3      482.53      476.13     11.71 o 
   8   3   3       89.77       90.22      5.15 o 
   9   3   3      135.18      130.91      7.02 o 
  10   3   3      340.00      296.21     13.02 o 
 -10   4   3        0.60        3.64      4.96 o 
  -9   4   3       12.80       14.68      2.55 o 
  -8   4   3       37.82       27.53      2.60 o 
  -7   4   3      163.36      118.53      3.50 o 
  -6   4   3        2.06        0.93      0.97 o 
  -5   4   3       11.11       10.28      1.70 o 
  -4   4   3       16.61       16.10      1.26 o 
  -3   4   3        2.51        2.25      1.32 o 
  -2   4   3       45.35       51.53      1.39 o 
  -1   4   3        0.90        1.00      0.68 o 
   0   4   3     1136.55     1354.56     19.75 o 
   1   4   3      351.96      426.79      5.77 o 
   2   4   3      106.90      134.19      2.95 o 
   3   4   3       29.59       33.56      2.02 o 
   4   4   3       23.72       23.71      1.70 o 
   5   4   3        1.16        0.30      1.13 o 
   6   4   3        3.07        7.92      2.10 o 
   7   4   3        9.94       15.21      2.65 o 
   8   4   3       53.93       47.32      6.26 o 
   9   4   3        0.48        0.50      3.61 o 
 -10   5   3       56.13       47.00      7.54 o 
  -9   5   3      133.94      138.16      7.64 o 
  -8   5   3      165.47      163.10      7.16 o 
  -7   5   3      230.71      227.59      6.53 o 
  -6   5   3      183.27      184.28      6.32 o 
  -5   5   3      420.46      398.24      8.02 o 
  -4   5   3     1483.64     1448.62     22.24 o 
  -3   5   3     1651.45     1613.03     20.84 o 
  -2   5   3     1128.36     1117.81     12.84 o 
  -1   5   3     1203.53     1209.19     17.03 o 
   0   5   3      873.65      847.62     16.72 o 
   1   5   3      571.94      560.55     10.52 o 
   2   5   3     1707.33     1677.55     22.99 o 
   3   5   3      735.12      744.68     11.85 o 
   4   5   3       18.76       20.35      1.82 o 
   5   5   3      230.15      222.28      5.35 o 
   6   5   3      223.42      218.25      5.47 o 
   7   5   3      272.04      270.95      7.94 o 
   8   5   3      141.97      145.94      6.92 o 
   9   5   3      178.48      169.82     10.79 o 
  -9   6   3       11.10        6.99      4.20 o 
  -8   6   3       16.70       17.84      3.28 o 
  -7   6   3        0.21       -0.37      2.11 o 
  -6   6   3       34.52       40.32      5.49 o 
  -5   6   3      246.11      242.50      8.77 o 
  -4   6   3      638.01      677.74     17.21 o 
  -3   6   3      113.85      110.85      4.73 o 
  -2   6   3        7.56        9.80      2.33 o 
  -1   6   3       12.26       16.66      1.85 o 
   0   6   3        2.92       -0.10      1.28 o 
   1   6   3       87.65       93.09      3.24 o 
   2   6   3      170.78      174.61      4.18 o 
   3   6   3       94.02       92.45      3.13 o 
   4   6   3       15.91       19.02      1.92 o 
   5   6   3       25.35       27.68      2.23 o 
   6   6   3       14.22       13.12      1.92 o 
   7   6   3       24.12       31.56      3.34 o 
   8   6   3       39.71       36.43      5.46 o 
  -8   7   3      249.66      271.59     11.54 o 
  -7   7   3      413.51      412.39     14.74 o 
  -6   7   3      159.35      156.90      7.70 o 
  -5   7   3        6.65        8.80      3.66 o 
  -4   7   3       58.63       53.64      5.31 o 
  -3   7   3      269.77      280.67      9.32 o 
  -2   7   3       44.55       48.97      3.59 o 
  -1   7   3      378.48      364.13      6.58 o 
   0   7   3      969.01      909.70     16.49 o 
   1   7   3     1180.33     1106.44     18.04 o 
   2   7   3      227.18      225.23      5.46 o 
   3   7   3      246.04      237.56      5.90 o 
   4   7   3      562.30      561.18     14.23 o 
   5   7   3      503.57      490.31     10.84 o 
   6   7   3      279.50      262.23      7.31 o 
   7   7   3       83.66       83.38      6.98 o 
  -7   8   3       13.03       17.19      4.04 o 
  -6   8   3       87.08       92.10      6.81 o 
  -5   8   3        8.17       10.97      3.12 o 
  -4   8   3       48.43       43.24      3.73 o 
  -3   8   3        0.55        1.35      2.23 o 
  -2   8   3       35.76       32.94      3.53 o 
  -1   8   3      137.20      133.33      6.02 o 
   0   8   3        1.17        2.82      2.60 o 
   1   8   3      109.59       91.13      3.43 o 
   2   8   3        0.04        1.56      1.42 o 
   3   8   3      123.02      112.85      4.17 o 
   4   8   3       34.38       33.25      3.90 o 
   5   8   3       20.13       22.11      3.45 o 
   6   8   3       13.84       12.66      4.14 o 
  -6   9   3       19.40       26.75      4.67 o 
  -5   9   3      152.78      153.45      8.40 o 
  -4   9   3      243.72      259.13     10.54 o 
  -3   9   3      215.83      198.66      8.66 o 
  -2   9   3      115.07      129.82      6.58 o 
  -1   9   3       49.65       58.19      4.24 o 
   0   9   3       87.66      100.10      5.41 o 
   1   9   3      592.32      547.62     15.74 o 
   2   9   3      370.54      374.22     10.86 o 
   3   9   3      146.19      134.24      8.39 o 
   4   9   3      114.89      105.80      8.98 o 
   5   9   3       78.43       86.95     10.20 o 
  -3  10   3        1.98        4.23      2.74 o 
  -2  10   3        7.34       10.24      4.18 o 
  -1  10   3        7.65        9.06      4.58 o 
   0  10   3        6.87       12.28      4.39 o 
   1  10   3        6.28        8.29      5.07 o 
   2  10   3        9.42        9.70      4.67 o 
 -11   0   4       40.47       44.40      6.65 o 
 -10   0   4       15.84       23.08      3.20 o 
  -9   0   4        7.87       16.87      3.16 o 
  -8   0   4     4097.87     4175.08    151.35 o 
  -7   0   4     6447.22     6929.39    172.58 o 
  -6   0   4      253.97      267.84      7.80 o 
  -5   0   4     1626.60     1622.29     28.53 o 
  -4   0   4     1459.76     1480.68     23.18 o 
  -3   0   4      244.43      211.41      5.20 o 
  -2   0   4      646.94      796.36     27.10 o 
  -1   0   4    11758.95     5943.51    458.24 o 
   0   0   4     1208.99     1344.05     18.69 o 
   1   0   4     4262.83     4823.82    125.12 o 
   2   0   4       55.60       42.75      1.33 o 
   3   0   4     2972.54     3031.60     63.99 o 
   4   0   4     2901.04     2947.23     70.21 o 
   5   0   4      862.77      826.13     33.88 o 
   6   0   4     2144.86     2161.22     64.00 o 
   7   0   4      661.13      655.08     24.32 o 
   8   0   4      198.42      204.37     12.42 o 
   9   0   4      146.02      151.69     10.28 o 
  10   0   4      152.46      149.30     10.63 o 
 -11   1   4       64.72       76.65      8.03 o 
 -10   1   4        4.70        5.60      1.91 o 
  -9   1   4      174.78      170.96      6.42 o 
  -8   1   4      229.68      221.29      5.77 o 
  -7   1   4        0.00       -0.97      1.46 o 
  -6   1   4       22.05       22.43      1.77 o 
  -5   1   4       32.58       30.97      1.54 o 
  -4   1   4       52.64       53.20      1.96 o 
  -3   1   4       12.88        9.91      1.54 o 
  -2   1   4     1112.27     1205.23     11.07 o 
  -1   1   4     1653.70     1702.62     15.09 o 
   0   1   4    10368.74    10896.97     99.19 o 
   1   1   4     5095.24     5201.16     85.31 o 
   2   1   4        7.32       12.98      0.95 o 
   3   1   4      103.20      108.87      2.25 o 
   4   1   4        4.07        4.93      1.80 o 
   5   1   4       36.96       47.18      3.34 o 
   6   1   4       10.97       13.68      2.28 o 
   7   1   4       66.47       79.80      5.03 o 
   8   1   4       99.95      100.72      5.82 o 
   9   1   4       51.84       44.58      4.56 o 
  10   1   4        0.95        6.98      3.44 o 
 -11   2   4       21.25       29.97      4.96 o 
 -10   2   4      164.09      169.36      5.71 o 
  -9   2   4      172.20      161.73      5.01 o 
  -8   2   4      430.32      411.79      8.48 o 
  -7   2   4      685.84      677.23     11.48 o 
  -6   2   4      280.59      279.09      6.05 o 
  -5   2   4     1552.08     1460.82     34.89 o 
  -4   2   4     2851.66     2877.76     29.71 o 
  -3   2   4     4249.67     4509.04     41.66 o 
  -2   2   4      273.84      240.97      4.28 o 
  -1   2   4     1651.95     1638.60     19.44 o 
   0   2   4      530.92      502.84      8.26 o 
   1   2   4     4304.09     4323.31     58.04 o 
   2   2   4     2705.41     2744.46     33.92 o 
   3   2   4     2231.78     2287.37     23.83 o 
   4   2   4     1064.57     1024.11     11.28 o 
   5   2   4      489.44      454.95      8.17 o 
   6   2   4      318.04      325.63     12.24 o 
   7   2   4      296.19      301.67      9.97 o 
   8   2   4      392.97      398.64     13.68 o 
   9   2   4       17.70       32.90      4.13 o 
  10   2   4        4.05        7.50      3.49 o 
 -11   3   4        3.10        4.14      4.84 o 
 -10   3   4        0.42       -1.31      2.47 o 
  -9   3   4       15.04       18.25      2.39 o 
  -8   3   4       90.47       79.17      3.02 o 
  -7   3   4        0.29        1.80      1.90 o 
  -6   3   4       14.38       14.49      2.30 o 
  -5   3   4        9.85       13.47      0.93 o 
  -4   3   4       20.59       22.29      1.02 o 
  -3   3   4       68.49       91.19      1.52 o 
  -2   3   4      181.79      189.77      9.13 o 
  -1   3   4      592.36      608.79      5.20 o 
   0   3   4      286.75      338.94      4.22 o 
   1   3   4     1494.44     1812.60     25.13 o 
   2   3   4        0.21        3.00      1.20 o 
   3   3   4      258.69      286.15      5.08 o 
   4   3   4       94.06      104.57      5.48 o 
   5   3   4       30.24       28.74      2.86 o 
   6   3   4      121.95      123.38      5.62 o 
   7   3   4       31.77       34.20      3.61 o 
   8   3   4       81.92       76.17      5.34 o 
   9   3   4        0.05        3.02      2.76 o 
  10   3   4        0.05        0.69      2.66 o 
 -10   4   4      193.77      170.62     10.62 o 
  -9   4   4      512.19      522.76     16.38 o 
  -8   4   4       68.55       94.09      5.01 o 
  -7   4   4       35.72       42.12      2.55 o 
  -6   4   4      381.17      369.74      7.82 o 
  -5   4   4      712.66      661.22     10.89 o 
  -4   4   4     1438.51     1358.69     23.51 o 
  -3   4   4     1403.86     1381.97     24.33 o 
  -2   4   4      491.69      453.56     10.63 o 
  -1   4   4      196.54      161.32      4.50 o 
   0   4   4      849.09      794.58      9.20 o 
   1   4   4     2107.33     2216.03     29.37 o 
   2   4   4      568.72      590.86     11.47 o 
   3   4   4      700.36      682.82     10.24 o 
   4   4   4      171.95      161.74      3.60 o 
   5   4   4     1084.47     1080.95     18.40 o 
   6   4   4      377.48      378.33      9.13 o 
   7   4   4      142.99      145.68      6.58 o 
   8   4   4      388.92      385.95     13.53 o 
   9   4   4      133.19      118.67      7.04 o 
 -10   5   4        0.84       -1.12      4.41 o 
  -9   5   4       35.97       26.34      3.73 o 
  -8   5   4      215.86      195.88      8.23 o 
  -7   5   4       90.33       80.33      5.28 o 
  -6   5   4       34.48       27.43      3.05 o 
  -5   5   4       56.71       53.42      3.90 o 
  -4   5   4       30.41       36.54      3.01 o 
  -3   5   4      208.45      203.81      6.34 o 
  -2   5   4        8.77        5.69      1.11 o 
  -1   5   4        0.26       -0.27      0.59 o 
   0   5   4      745.64      812.14     10.96 o 
   1   5   4        8.45       16.75      1.33 o 
   2   5   4       53.75       56.26      2.98 o 
   3   5   4       93.01       92.87      3.61 o 
   4   5   4       54.11       52.40      3.67 o 
   5   5   4      345.98      348.46      7.26 o 
   6   5   4       39.43       42.43      4.14 o 
   7   5   4        1.00        2.16      2.35 o 
   8   5   4        0.12        2.96      2.94 o 
   9   5   4       11.08        9.10      3.97 o 
  -9   6   4       90.84       86.15      6.10 o 
  -8   6   4      175.13      182.81     10.83 o 
  -7   6   4      203.23      197.26      8.62 o 
  -6   6   4      446.76      434.77     16.29 o 
  -5   6   4      686.33      679.94     17.54 o 
  -4   6   4      864.33      858.73     20.45 o 
  -3   6   4     1048.86      980.78     43.47 o 
  -2   6   4      395.63      390.63      7.74 o 
  -1   6   4      956.05      959.07     24.22 o 
   0   6   4     1373.55     1406.52     19.81 o 
   1   6   4      487.13      444.83      7.91 o 
   2   6   4       96.84       98.04      3.28 o 
   3   6   4      169.77      169.66      4.61 o 
   4   6   4      226.62      217.46      5.52 o 
   5   6   4      373.96      372.21      9.96 o 
   6   6   4      180.68      172.39      5.92 o 
   7   6   4      147.05      139.78      6.72 o 
   8   6   4      165.33      164.94     14.45 o 
  -8   7   4       54.20       55.33      5.49 o 
  -7   7   4        0.27        2.23      2.79 o 
  -6   7   4       30.77       37.24      5.73 o 
  -5   7   4       22.89       29.32      3.62 o 
  -4   7   4      196.79      187.12      8.30 o 
  -3   7   4        0.14        1.87      2.02 o 
  -2   7   4       14.57       25.14      3.22 o 
  -1   7   4        0.18       -1.23      1.43 o 
   0   7   4      276.62      240.56      5.05 o 
   1   7   4        6.73        7.32      1.67 o 
   2   7   4        0.08        2.66      1.41 o 
   3   7   4        8.80        7.85      2.74 o 
   4   7   4       60.41       57.61      3.58 o 
   5   7   4        8.30       10.24      2.20 o 
   6   7   4        9.39       14.90      2.59 o 
   7   7   4        0.01        1.68      3.24 o 
  -7   8   4      422.30      430.29     16.44 o 
  -6   8   4      237.48      243.62     11.19 o 
  -5   8   4      226.08      222.44      9.32 o 
  -4   8   4       99.34      115.14      6.31 o 
  -3   8   4      242.49      240.76      9.45 o 
  -2   8   4       64.00       63.53      4.48 o 
  -1   8   4      103.58      104.19      7.26 o 
   0   8   4       74.62       93.76      4.12 o 
   1   8   4       54.79       56.54      3.33 o 
   2   8   4       46.12       47.70      2.87 o 
   3   8   4      215.62      217.30      6.08 o 
   4   8   4      643.99      634.89     14.14 o 
   5   8   4      110.56      100.38      4.73 o 
   6   8   4       60.15       57.26      6.15 o 
  -5   9   4        0.59       -3.14      3.14 o 
  -4   9   4        4.07        4.54      2.40 o 
  -3   9   4        2.40       -0.41      2.24 o 
  -2   9   4        5.09        9.87      4.39 o 
  -1   9   4       25.86       34.02      3.90 o 
   0   9   4        2.07        6.13      2.39 o 
   1   9   4      137.11      133.55      6.82 o 
   2   9   4       52.58       48.67      3.89 o 
   3   9   4       15.00       25.80      6.29 o 
   4   9   4       12.91        9.52      3.96 o 
  -3  10   4       51.37       44.51      5.17 o 
  -2  10   4      120.76      114.76      7.19 o 
  -1  10   4      167.19      169.54      9.91 o 
   0  10   4      121.24      135.70     11.77 o 
   1  10   4      128.93      130.21     10.74 o 
   2  10   4      153.66      160.91     12.20 o 
 -11   1   5       26.14       36.36      4.97 o 
 -10   1   5      128.17      117.57      5.31 o 
  -9   1   5      265.26      267.19      7.09 o 
  -8   1   5        6.35        8.97      2.06 o 
  -7   1   5     1384.15     1388.75     22.44 o 
  -6   1   5     1575.96     1570.12     22.14 o 
  -5   1   5     2506.94     2253.00    110.12 o 
  -4   1   5       55.51      114.69      2.46 o 
  -3   1   5      557.75      510.71      5.19 o 
  -2   1   5     5471.34     5756.58     48.79 o 
  -1   1   5     8958.97     9316.24     80.52 o 
   0   1   5     3224.96     3132.63     27.44 o 
   1   1   5      273.24      226.72      4.41 o 
   2   1   5      546.03      539.71      5.09 o 
   3   1   5      854.03      759.32     32.43 o 
   4   1   5     2844.26     2757.25     76.03 o 
   5   1   5      221.49      205.72      6.42 o 
   6   1   5      235.03      213.51      7.51 o 
   7   1   5      419.82      404.34     12.77 o 
   8   1   5      146.22      150.93      6.86 o 
   9   1   5       18.30       27.20      3.66 o 
  10   1   5      101.43      103.86      6.93 o 
 -11   2   5      138.28      131.89     13.28 o 
 -10   2   5        7.09       11.25      2.70 o 
  -9   2   5        1.06        2.05      1.68 o 
  -8   2   5        6.46        8.05      1.59 o 
  -7   2   5        1.44        8.03      1.56 o 
  -6   2   5       10.09       16.24      2.12 o 
  -5   2   5       71.63       74.52      3.95 o 
  -4   2   5      120.13      164.28      4.22 o 
  -3   2   5     2866.10     3297.62     34.51 o 
  -2   2   5      562.13      575.72     14.62 o 
  -1   2   5      192.63      214.90      2.94 o 
   0   2   5      354.91      377.39     10.04 o 
   1   2   5      934.44     1022.62     12.05 o 
   2   2   5      101.57      117.48      2.16 o 
   3   2   5      376.89      427.54      5.39 o 
   4   2   5       15.86       16.65      2.12 o 
   5   2   5        8.64        9.18      1.74 o 
   6   2   5        1.91        1.62      2.02 o 
   7   2   5       56.21       49.45      3.97 o 
   8   2   5       13.28       18.43      4.66 o 
   9   2   5       45.41       41.67      4.86 o 
  10   2   5       21.42       30.33      4.44 o 
 -11   3   5      235.98      239.31     16.59 o 
 -10   3   5      148.93      142.38      7.93 o 
  -9   3   5      472.23      458.08     12.14 o 
  -8   3   5      328.79      317.43     10.25 o 
  -7   3   5      198.03      189.27      5.39 o 
  -6   3   5      430.27      399.33      6.87 o 
  -5   3   5      777.41      712.77     13.33 o 
  -4   3   5      858.34      751.35      9.71 o 
  -3   3   5     4461.79     4960.14    109.03 o 
  -2   3   5     2291.60     2277.54     39.43 o 
  -1   3   5     1301.56     1248.09     18.76 o 
   0   3   5      116.87       72.43      3.24 o 
   1   3   5      667.71      629.65      7.87 o 
   2   3   5      783.92      705.58      9.21 o 
   3   3   5     1586.93     1509.29     20.97 o 
   4   3   5      331.70      322.95      5.99 o 
   5   3   5        2.66        5.51      1.99 o 
   6   3   5      198.14      204.60      7.54 o 
   7   3   5      261.29      258.96      9.37 o 
   8   3   5      708.75      698.70     20.89 o 
   9   3   5      197.44      197.11      9.86 o 
 -10   4   5        2.34        8.87      4.64 o 
  -9   4   5       43.26       36.42      4.12 o 
  -8   4   5       47.61       42.98      4.37 o 
  -7   4   5        2.98        4.63      1.53 o 
  -6   4   5       16.69       16.37      1.65 o 
  -5   4   5        2.22        4.51      1.87 o 
  -4   4   5       16.84       21.10      4.77 o 
  -3   4   5       16.32       25.16      2.12 o 
  -2   4   5       38.27       32.23      2.68 o 
  -1   4   5      108.03      124.16      4.47 o 
   0   4   5       74.33       80.49      1.82 o 
   1   4   5       31.35       35.60      1.56 o 
   2   4   5       20.33       28.82      1.69 o 
   3   4   5        0.18       -0.97      1.03 o 
   4   4   5      169.38      170.55      3.65 o 
   5   4   5        6.34        9.07      2.16 o 
   6   4   5      141.73      145.04      4.72 o 
   7   4   5        5.83        8.19      2.77 o 
   8   4   5       57.68       48.13      4.66 o 
   9   4   5        0.65        5.62      3.32 o 
 -10   5   5      144.40      155.00     10.97 o 
  -9   5   5       91.52       91.35      6.49 o 
  -8   5   5      132.10      142.01      6.96 o 
  -7   5   5       29.67       43.29      4.17 o 
  -6   5   5       47.37       58.76      4.38 o 
  -5   5   5      348.19      341.17     10.41 o 
  -4   5   5     1442.36     1402.24     29.57 o 
  -3   5   5     1911.44     1897.14     37.11 o 
  -2   5   5      478.95      466.17     11.05 o 
  -1   5   5     1269.28     1140.91     25.86 o 
   0   5   5     1489.75     1484.41     19.10 o 
   1   5   5      837.76      880.38     12.80 o 
   2   5   5      962.24      990.32     15.19 o 
   3   5   5     1428.70     1485.61     26.93 o 
   4   5   5        4.93        7.43      1.63 o 
   5   5   5      114.56      113.04      3.53 o 
   6   5   5      385.12      395.15     12.10 o 
   7   5   5      355.24      346.58     12.35 o 
   8   5   5      262.00      259.84     11.23 o 
  -9   6   5        0.03        1.75      2.95 o 
  -8   6   5        5.97        2.00      2.68 o 
  -7   6   5       11.86       10.76      3.05 o 
  -6   6   5        2.19        6.91      3.29 o 
  -5   6   5      216.46      222.28      7.89 o 
  -4   6   5      207.13      197.55      7.55 o 
  -3   6   5     2571.02     2586.10     54.19 o 
  -2   6   5       16.55       21.94      2.64 o 
  -1   6   5       71.86       72.68      2.99 o 
   0   6   5      304.88      313.04      9.90 o 
   1   6   5       75.84       79.74      2.63 o 
   2   6   5       96.37       88.47      3.15 o 
   3   6   5        6.97        6.03      2.51 o 
   4   6   5       28.96       30.88      2.33 o 
   5   6   5       55.88       55.15      2.89 o 
   6   6   5        0.88        2.05      1.73 o 
   7   6   5        6.91        4.28      2.73 o 
   8   6   5       11.57       14.76      5.46 o 
  -8   7   5      108.25      102.55      7.26 o 
  -7   7   5      158.36      172.78      8.65 o 
  -6   7   5      263.56      275.13     13.18 o 
  -5   7   5      504.45      506.58     15.18 o 
  -4   7   5        3.46        8.37      3.39 o 
  -3   7   5       29.33       28.95      3.22 o 
  -2   7   5     1211.96     1237.28     29.23 o 
  -1   7   5     1971.71     1962.03     43.98 o 
   0   7   5      572.05      580.41     12.44 o 
   1   7   5       48.81       54.85      3.16 o 
   2   7   5      213.02      201.98      5.23 o 
   3   7   5      135.28      124.58      4.27 o 
   4   7   5      210.62      228.78      6.35 o 
   5   7   5      318.15      319.78      7.97 o 
   6   7   5      107.98       99.37      4.95 o 
   7   7   5        5.85        9.59      5.25 o 
  -7   8   5        0.35        8.16      7.20 o 
  -6   8   5        1.30        1.79      3.01 o 
  -5   8   5        1.21       -1.36      2.67 o 
  -4   8   5       73.72       66.59      4.85 o 
  -3   8   5        5.88        0.90      2.42 o 
  -2   8   5      295.32      293.95     10.27 o 
  -1   8   5        8.82       11.79      2.78 o 
   0   8   5        0.24        2.59      2.12 o 
   1   8   5        1.72        7.87      3.10 o 
   2   8   5        7.59       10.01      2.22 o 
   3   8   5        2.66        6.09      1.70 o 
   4   8   5       55.00       48.35      3.21 o 
   5   8   5       13.99       21.13      4.07 o 
   6   8   5       86.12       77.23     13.49 o 
  -5   9   5      369.44      362.21     14.43 o 
  -4   9   5      168.96      174.51      8.40 o 
  -3   9   5       19.18       16.96      3.28 o 
  -2   9   5      131.18      131.51      7.18 o 
  -1   9   5      299.27      296.37     10.80 o 
   0   9   5      137.06      135.30      6.59 o 
   1   9   5       69.24       78.50      6.86 o 
   2   9   5      124.06      127.08      6.59 o 
   3   9   5       91.55       88.68      5.91 o 
   4   9   5      278.14      251.67     22.59 o 
  -2  10   5        1.45       -0.74      2.54 o 
  -1  10   5        3.49        3.17      2.86 o 
   0  10   5        1.47        5.47      3.51 o 
   1  10   5        2.12       -1.23      3.74 o 
 -11   0   6      279.00      256.50     17.77 o 
 -10   0   6       76.60       76.00      5.52 o 
  -9   0   6      282.54      292.12     10.71 o 
  -8   0   6      349.36      356.90     11.41 o 
  -7   0   6     6875.39     6883.58    151.41 o 
  -6   0   6     3431.02     3601.68     71.71 o 
  -5   0   6      590.63      612.87     14.05 o 
  -4   0   6      123.87       86.59      2.71 o 
  -3   0   6       37.57       23.82      1.53 o 
  -2   0   6     4238.56     4096.85    122.45 o 
  -1   0   6     1936.61     1864.27     28.47 o 
   0   0   6      221.02      192.34      5.66 o 
   1   0   6      143.88      192.36      3.49 o 
   2   0   6     1702.94     1600.73     19.87 o 
   3   0   6       53.75       49.51      7.01 o 
   4   0   6     1207.75     1239.37     33.05 o 
   5   0   6     2568.99     2608.07     74.56 o 
   6   0   6      737.77      708.95     24.00 o 
   7   0   6      190.85      189.11     10.74 o 
   8   0   6       77.99       89.38      7.94 o 
   9   0   6       48.76       33.61      6.50 o 
  10   0   6       82.80       82.76      9.80 o 
 -11   1   6       14.77       14.80      3.91 o 
 -10   1   6       44.35       47.02      3.16 o 
  -9   1   6       17.43       19.05      3.12 o 
  -8   1   6       23.08       29.20      2.53 o 
  -7   1   6       14.24       16.83      1.92 o 
  -6   1   6      489.60      478.57      8.03 o 
  -5   1   6      663.59      717.09     11.14 o 
  -4   1   6       71.00       79.06      2.78 o 
  -3   1   6     2227.76     2434.60     70.58 o 
  -2   1   6      684.69      691.87      6.69 o 
  -1   1   6      447.66      462.16      5.47 o 
   0   1   6       54.08       63.92      1.35 o 
   1   1   6     1572.69     1674.89     16.45 o 
   2   1   6      354.78      355.05      3.88 o 
   3   1   6      385.19      426.85      6.78 o 
   4   1   6       88.34       88.13      7.38 o 
   5   1   6       34.04       33.66      3.71 o 
   6   1   6      103.80      109.28      5.04 o 
   7   1   6       51.89       58.81      5.84 o 
   8   1   6        0.08        0.73      2.94 o 
   9   1   6       30.00       34.68      4.71 o 
 -11   2   6      467.42      509.81     26.17 o 
 -10   2   6      129.82      140.07      5.77 o 
  -9   2   6      187.15      192.41      5.50 o 
  -8   2   6      140.74      142.19      4.06 o 
  -7   2   6      594.36      575.06     11.21 o 
  -6   2   6      416.04      413.81      7.73 o 
  -5   2   6     1446.71     1529.93     18.52 o 
  -4   2   6      357.52      328.68      3.97 o 
  -3   2   6       33.53       14.73      0.60 o 
  -2   2   6     1907.07     1922.54     20.41 o 
  -1   2   6     2363.42     2455.96     26.41 o 
   0   2   6      380.74      325.25      5.77 o 
   1   2   6      999.20     1039.13     12.95 o 
   2   2   6     6804.59     6988.57     83.76 o 
   3   2   6     1750.54     1710.19     18.47 o 
   4   2   6      757.17      736.13     11.34 o 
   5   2   6      517.40      493.95     12.21 o 
   6   2   6      549.26      548.74     15.15 o 
   7   2   6      161.07      159.06      6.79 o 
   8   2   6      188.82      188.14      8.91 o 
   9   2   6       57.90       63.44      6.58 o 
 -11   3   6        0.45        5.11      5.06 o 
 -10   3   6       30.03       29.47      3.93 o 
  -9   3   6        0.06        3.27      4.15 o 
  -8   3   6        0.05        7.22      3.64 o 
  -7   3   6        7.69       12.43      1.66 o 
  -6   3   6        1.08        6.62      5.50 o 
  -5   3   6       53.62       46.41      2.70 o 
  -4   3   6      217.67      254.31      5.33 o 
  -3   3   6       15.04       13.47      2.70 o 
  -2   3   6      118.22      137.59      3.62 o 
  -1   3   6       17.37       15.49      0.99 o 
   0   3   6       20.47       19.93      0.98 o 
   1   3   6     1432.50     1584.36     19.07 o 
   2   3   6       10.07       16.52      1.81 o 
   3   3   6       36.64       35.68      1.45 o 
   4   3   6       21.99       18.18      1.14 o 
   5   3   6      228.93      219.14      8.91 o 
   6   3   6        7.32       13.65      2.74 o 
   7   3   6       15.66       25.43      3.87 o 
   8   3   6       27.89       26.70      4.17 o 
   9   3   6      108.64       94.17      6.79 o 
 -10   4   6      308.36      300.08     12.76 o 
  -9   4   6      339.43      319.95     11.58 o 
  -8   4   6      328.41      356.51     12.09 o 
  -7   4   6      140.26      144.80      6.35 o 
  -6   4   6      369.38      360.35     10.66 o 
  -5   4   6      643.99      643.60     15.12 o 
  -4   4   6      151.36      137.82      5.22 o 
  -3   4   6     2099.93     2098.38     38.56 o 
  -2   4   6     2518.15     2515.17     43.84 o 
  -1   4   6     1332.47     1281.04     24.25 o 
   0   4   6      536.38      534.94      7.03 o 
   1   4   6     1051.51     1068.26     14.17 o 
   2   4   6     1223.15     1249.06     17.76 o 
   3   4   6     1392.93     1399.16     20.52 o 
   4   4   6      871.68      869.94     15.28 o 
   5   4   6      146.33      144.73      4.76 o 
   6   4   6       12.34       22.92      4.80 o 
   7   4   6       12.41       21.93      3.41 o 
   8   4   6      248.08      279.10     10.97 o 
   9   4   6       89.11      102.57      7.04 o 
 -10   5   6        1.35        2.66      3.50 o 
  -9   5   6        1.97        2.22      2.73 o 
  -8   5   6       75.28       76.29      5.33 o 
  -7   5   6       26.23       21.97      3.34 o 
  -6   5   6      184.22      188.22      7.65 o 
  -5   5   6      296.62      288.36      8.74 o 
  -4   5   6      553.78      507.47     34.61 o 
  -3   5   6      164.51      163.49      6.02 o 
  -2   5   6       84.77       91.15      3.80 o 
  -1   5   6        0.35        0.29      0.96 o 
   0   5   6      118.17      121.71      2.62 o 
   1   5   6       48.57       48.17      1.96 o 
   2   5   6        3.14        4.79      1.52 o 
   3   5   6        5.59        6.53      1.42 o 
   4   5   6      192.19      196.19      4.81 o 
   5   5   6        0.45        1.75      1.63 o 
   6   5   6       38.32       42.57      3.65 o 
   7   5   6        1.95        0.29      2.11 o 
   8   5   6        8.26       14.32      3.45 o 
  -9   6   6      159.70      160.58      8.82 o 
  -8   6   6       62.82       55.95      4.96 o 
  -7   6   6      302.94      297.22     11.07 o 
  -6   6   6      454.63      450.39     13.89 o 
  -5   6   6       79.09       82.62      4.69 o 
  -4   6   6       37.50       36.71      6.92 o 
  -3   6   6      304.13      300.34      9.25 o 
  -2   6   6      702.53      721.86     41.21 o 
  -1   6   6      311.94      290.98      6.38 o 
   0   6   6      711.36      735.59     16.24 o 
   1   6   6      805.76      781.76     12.61 o 
   2   6   6      513.62      488.05      9.15 o 
   3   6   6      543.94      534.64     10.28 o 
   4   6   6      561.19      537.45     13.75 o 
   5   6   6      204.92      215.09      8.75 o 
   6   6   6      204.32      190.62      8.00 o 
   7   6   6      111.03      106.94      6.17 o 
  -8   7   6        0.11        1.75      2.92 o 
  -7   7   6        5.47        7.50      2.87 o 
  -6   7   6       14.42       22.72      3.65 o 
  -5   7   6        0.63        3.66      2.65 o 
  -4   7   6      135.98      140.69      6.50 o 
  -3   7   6      327.04      335.93     10.59 o 
  -2   7   6      384.18      376.08     15.35 o 
  -1   7   6       79.51       76.78      4.52 o 
   0   7   6       35.98       32.10      3.66 o 
   1   7   6        2.08        3.07      1.87 o 
   2   7   6       26.72       19.53      1.94 o 
   3   7   6       14.34       17.31      2.24 o 
   4   7   6       21.54       20.50      2.39 o 
   5   7   6       51.22       51.40      3.71 o 
   6   7   6       45.74       44.17      4.33 o 
  -7   8   6      557.43      571.67     20.43 o 
  -6   8   6      433.59      458.10     16.81 o 
  -5   8   6      238.96      236.38     10.66 o 
  -4   8   6      209.68      205.01      9.08 o 
  -3   8   6       84.81       96.96      5.31 o 
  -2   8   6      165.16      149.34      7.04 o 
  -1   8   6      102.38      113.51      5.85 o 
   0   8   6      100.64      107.17      5.41 o 
   1   8   6       84.43       96.54      5.27 o 
   2   8   6      216.34      212.94      6.88 o 
   3   8   6       40.94       47.24      3.59 o 
   4   8   6       20.34       18.60      2.80 o 
   5   8   6      305.49      275.61     12.86 o 
  -5   9   6       10.41       18.00      4.26 o 
  -4   9   6        8.30       19.31      3.81 o 
  -3   9   6        1.23       -1.39      2.39 o 
  -2   9   6       27.80       29.35      3.85 o 
  -1   9   6        1.12        1.13      2.30 o 
   0   9   6       17.93       25.29      4.33 o 
   1   9   6        0.08        1.56      2.75 o 
   2   9   6        0.69        1.84      2.40 o 
   3   9   6        0.64        2.61      2.45 o 
  -1  10   6       82.38       92.86      6.33 o 
   0  10   6      103.21      106.09      8.39 o 
 -11   1   7      163.79      159.35      7.13 o 
 -10   1   7       29.43       35.76      3.38 o 
  -9   1   7       78.55       94.29      3.93 o 
  -8   1   7        7.80        6.24      2.42 o 
  -7   1   7     1437.59     1451.74     23.36 o 
  -6   1   7     3530.52     3297.21     94.19 o 
  -5   1   7      495.25      470.58      8.83 o 
  -4   1   7     2497.15     2647.10     29.71 o 
  -3   1   7     2295.74     2352.96     24.51 o 
  -2   1   7     2023.53     2035.31     20.75 o 
  -1   1   7      505.52      517.87     16.19 o 
   0   1   7     3896.15     3963.37     41.42 o 
   1   1   7      164.26      134.49      2.19 o 
   2   1   7       30.72       50.78      1.23 o 
   3   1   7       90.30       74.73      1.81 o 
   4   1   7      883.41      853.47     17.42 o 
   5   1   7      922.87      904.91     20.43 o 
   6   1   7      270.84      282.93      9.52 o 
   7   1   7      356.58      357.15     12.22 o 
   8   1   7      265.26      259.23     10.03 o 
   9   1   7       76.79       89.98      6.84 o 
 -11   2   7        1.45        2.49      3.27 o 
 -10   2   7       18.88       25.53      3.24 o 
  -9   2   7       12.24       12.47      2.18 o 
  -8   2   7       14.95       13.94      1.71 o 
  -7   2   7        0.82        6.19      1.61 o 
  -6   2   7        0.05       -0.80      0.80 o 
  -5   2   7       10.90       11.38      2.24 o 
  -4   2   7        5.24        6.23      0.86 o 
  -3   2   7      184.06      177.04      5.21 o 
  -2   2   7      232.06      242.69      6.25 o 
  -1   2   7      148.61      163.71      2.43 o 
   0   2   7     2083.26     2280.55     28.05 o 
   1   2   7     1750.18     1907.02     34.28 o 
   2   2   7     2606.03     2904.33     36.38 o 
   3   2   7        0.09        0.06      0.88 o 
   4   2   7       38.44       35.72      3.91 o 
   5   2   7        0.01        8.51      2.46 o 
   6   2   7       15.60       20.26      3.29 o 
   7   2   7        2.97        4.24      4.61 o 
   8   2   7       16.70       12.33      3.38 o 
   9   2   7       52.10       49.90      6.22 o 
 -11   3   7      200.23      216.63     15.98 o 
 -10   3   7      293.75      304.41     12.02 o 
  -9   3   7      344.16      342.58     11.54 o 
  -8   3   7      542.16      513.47     12.09 o 
  -7   3   7      524.49      504.91     10.67 o 
  -6   3   7      183.85      192.11      6.45 o 
  -5   3   7      631.78      624.85     10.50 o 
  -4   3   7     1255.02     1268.07     59.83 o 
  -3   3   7     1427.39     1302.84     26.71 o 
  -2   3   7      902.31      824.45     20.59 o 
  -1   3   7      250.42      246.79      3.52 o 
   0   3   7      586.74      513.14      7.51 o 
   1   3   7       69.97       41.55      1.66 o 
   2   3   7     1826.73     1836.16     26.32 o 
   3   3   7     1128.23     1113.17     15.18 o 
   4   3   7      765.11      745.38     18.87 o 
   5   3   7      178.65      175.31      6.08 o 
   6   3   7      395.36      408.34     12.45 o 
   7   3   7       93.33       96.63      6.10 o 
   8   3   7       49.22       55.84      4.85 o 
   9   3   7      320.28      304.11     13.50 o 
 -10   4   7        0.39        2.06      3.07 o 
  -9   4   7        6.27        5.42      3.02 o 
  -8   4   7       10.71       10.84      2.99 o 
  -7   4   7      358.83      294.48      9.67 o 
  -6   4   7        2.75        1.27      2.14 o 
  -5   4   7       14.07       20.74      3.13 o 
  -4   4   7       32.60       31.17      2.48 o 
  -3   4   7        7.80        5.99      1.80 o 
  -2   4   7        8.52        9.93      1.87 o 
  -1   4   7       16.30       23.34      1.23 o 
   0   4   7      113.77      122.15      2.70 o 
   1   4   7      299.61      323.45      5.67 o 
   2   4   7        6.98       12.91      1.94 o 
   3   4   7        5.02       10.96      2.60 o 
   4   4   7       22.71       22.74      1.46 o 
   5   4   7        0.01        1.61      1.42 o 
   6   4   7       16.47       21.57      3.30 o 
   7   4   7        0.10       -1.10      2.96 o 
   8   4   7        2.31        2.74      3.20 o 
 -10   5   7      176.09      178.84     10.14 o 
  -9   5   7      224.65      230.14     10.57 o 
  -8   5   7      256.11      270.88     10.44 o 
  -7   5   7      134.44      155.66      7.57 o 
  -6   5   7      141.96      152.24      7.00 o 
  -5   5   7      709.80      708.01     18.04 o 
  -4   5   7      279.40      281.84      8.85 o 
  -3   5   7      541.46      529.61     12.98 o 
  -2   5   7      595.52      585.35     13.98 o 
  -1   5   7      124.24      110.85      3.04 o 
   0   5   7      549.56      546.90     11.59 o 
   1   5   7     1334.56     1372.76     19.89 o 
   2   5   7     1000.06     1000.32     16.95 o 
   3   5   7      123.13      123.01      3.53 o 
   4   5   7      317.92      298.77      6.55 o 
   5   5   7      174.94      170.21      6.99 o 
   6   5   7      307.21      314.19     11.40 o 
   7   5   7       84.90       87.04      6.10 o 
   8   5   7       57.64       57.55      5.64 o 
  -9   6   7        4.24       10.67      3.87 o 
  -8   6   7        0.15       -0.51      2.68 o 
  -7   6   7       31.50       34.38      3.60 o 
  -6   6   7       56.70       54.69      4.84 o 
  -5   6   7       22.29       21.41      2.85 o 
  -4   6   7        0.09       -0.29      2.97 o 
  -3   6   7        2.69        2.22      2.11 o 
  -2   6   7       56.31       48.41      3.61 o 
  -1   6   7       65.13       63.37      4.22 o 
   0   6   7        5.34        6.52      1.69 o 
   1   6   7      672.40      594.20     11.11 o 
   2   6   7        0.01        3.06      1.76 o 
   3   6   7       79.31       81.37      3.33 o 
   4   6   7        3.09        3.50      2.15 o 
   5   6   7       19.86       17.91      2.64 o 
   6   6   7        0.35        1.06      2.44 o 
   7   6   7       13.23        8.28      2.94 o 
  -8   7   7      224.10      228.36     11.36 o 
  -7   7   7      455.54      464.42     17.14 o 
  -6   7   7      257.52      261.03     11.01 o 
  -5   7   7      172.93      177.12      8.63 o 
  -4   7   7      551.97      570.63     16.17 o 
  -3   7   7      470.46      476.18     14.35 o 
  -2   7   7      674.19      646.03     17.47 o 
  -1   7   7      609.75      605.56     16.33 o 
   0   7   7      528.37      547.48     14.87 o 
   1   7   7      112.21      140.38      6.17 o 
   2   7   7        6.64        8.05      2.14 o 
   3   7   7       80.53       90.07      3.56 o 
   4   7   7      136.52      136.35      5.19 o 
   5   7   7      153.25      149.51      6.35 o 
   6   7   7       71.10       72.64      5.48 o 
  -7   8   7       44.87       56.75      6.24 o 
  -6   8   7       24.58       33.41      8.82 o 
  -5   8   7       19.39       24.50      4.53 o 
  -4   8   7       78.81       92.04      6.56 o 
  -3   8   7        0.06       -3.36      3.71 o 
  -2   8   7       19.06       25.38      3.52 o 
  -1   8   7        3.91        2.96      2.32 o 
   0   8   7       34.86       26.77      3.32 o 
   1   8   7       15.50       16.64      2.95 o 
   2   8   7        4.68        4.45      2.57 o 
   3   8   7        0.22       -1.75      2.01 o 
   4   8   7        0.01       -1.23      2.32 o 
   5   8   7       10.10       13.79      7.65 o 
  -5   9   7      147.46      150.58      9.06 o 
  -4   9   7      202.80      190.73      9.20 o 
  -3   9   7      145.10      150.76      8.06 o 
  -2   9   7       89.64       80.72      5.49 o 
  -1   9   7       31.53       38.76      4.53 o 
   0   9   7       52.32       50.04      4.79 o 
   1   9   7      137.74      153.56      7.44 o 
   2   9   7       81.24       88.02      5.95 o 
   3   9   7       23.04       27.90      4.17 o 
 -11   0   8       72.56       78.40      7.97 o 
 -10   0   8        3.29        8.04      2.99 o 
  -9   0   8      599.57      581.85     17.76 o 
  -8   0   8     1042.10     1055.22     34.96 o 
  -7   0   8      129.15      127.17      5.19 o 
  -6   0   8      500.52      500.05     11.79 o 
  -5   0   8     1631.51     1676.31     31.14 o 
  -4   0   8     3119.03     3120.33     52.39 o 
  -3   0   8       21.07        8.25      1.23 o 
  -2   0   8     1559.77     1502.55     44.77 o 
  -1   0   8     7478.60     7410.26    173.62 o 
   0   0   8     3080.42     3013.77     59.07 o 
   1   0   8      818.10      782.04     13.86 o 
   2   0   8      440.51      426.27      7.39 o 
   3   0   8      300.49      292.26     10.15 o 
   4   0   8      360.46      336.01     14.14 o 
   5   0   8     1236.14     1267.06     40.66 o 
   6   0   8      163.24      182.11     10.86 o 
   7   0   8        1.24        2.01      3.53 o 
   8   0   8      110.50      104.86      9.78 o 
   9   0   8      113.08      122.02     10.93 o 
 -11   1   8        1.88        6.54      4.38 o 
 -10   1   8        0.94        3.90      2.19 o 
  -9   1   8       74.65       68.26      3.24 o 
  -8   1   8       89.65       83.34      3.40 o 
  -7   1   8      786.49      785.29     13.37 o 
  -6   1   8      171.71      162.66      4.51 o 
  -5   1   8      113.56      106.84      2.93 o 
  -4   1   8       88.25       89.84      2.25 o 
  -3   1   8      183.27      218.24      5.08 o 
  -2   1   8      832.15      920.03     27.80 o 
  -1   1   8       50.09       57.42      2.25 o 
   0   1   8        7.63       10.12      0.99 o 
   1   1   8     1029.14     1130.42     13.27 o 
   2   1   8      338.67      348.05      4.73 o 
   3   1   8       44.87       42.88      1.69 o 
   4   1   8       28.32       33.88      3.16 o 
   5   1   8        7.05        8.22      2.83 o 
   6   1   8       23.32       19.19      3.08 o 
   7   1   8        9.86       11.73      3.25 o 
   8   1   8        0.49        2.38      2.75 o 
   9   1   8        2.35        4.03      5.32 o 
 -11   2   8      354.55      381.32     14.88 o 
 -10   2   8      391.34      426.10     14.84 o 
  -9   2   8      289.72      283.17      8.11 o 
  -8   2   8      240.67      251.17      8.87 o 
  -7   2   8       72.40       65.18      2.76 o 
  -6   2   8      551.57      520.00      7.98 o 
  -5   2   8      964.77      904.42     19.65 o 
  -4   2   8     2012.82     1931.44     28.11 o 
  -3   2   8      163.08      111.75      2.42 o 
  -2   2   8      308.81      252.67      3.29 o 
  -1   2   8      679.36      647.98      7.66 o 
   0   2   8     3352.53     3507.88     41.16 o 
   1   2   8     1060.19     1046.49     18.48 o 
   2   2   8      156.57      132.80      2.73 o 
   3   2   8      139.37      122.16      3.32 o 
   4   2   8      447.74      429.42     14.20 o 
   5   2   8      447.77      455.78     14.97 o 
   6   2   8      126.98      135.70      6.42 o 
   7   2   8      243.49      249.35      9.74 o 
   8   2   8      138.73      137.60      7.68 o 
   9   2   8      117.17      111.52      8.27 o 
 -11   3   8       12.11       12.54      4.63 o 
 -10   3   8       15.57       20.57      3.57 o 
  -9   3   8       11.63        4.88      2.83 o 
  -8   3   8       82.21       78.30      7.18 o 
  -7   3   8       87.28       79.82      4.74 o 
  -6   3   8        7.32       10.08      2.22 o 
  -5   3   8       17.55       20.39      2.63 o 
  -4   3   8        2.18       -0.38      2.78 o 
  -3   3   8       21.42       28.14      2.88 o 
  -2   3   8      363.85      373.90     10.03 o 
  -1   3   8      191.76      176.60      4.37 o 
   0   3   8        8.69        9.46      1.62 o 
   1   3   8       41.96       49.41      1.88 o 
   2   3   8        1.60        6.35      1.68 o 
   3   3   8       24.09       26.14      1.44 o 
   4   3   8      339.06      333.01     10.44 o 
   5   3   8       13.76       18.09      2.76 o 
   6   3   8        4.32        3.15      2.37 o 
   7   3   8       64.92       61.88      5.07 o 
   8   3   8       41.35       39.17      4.43 o 
 -10   4   8      200.35      190.29      9.97 o 
  -9   4   8      177.01      189.82      8.97 o 
  -8   4   8      169.96      184.95      8.53 o 
  -7   4   8      395.28      382.33     12.06 o 
  -6   4   8      245.05      243.41     11.20 o 
  -5   4   8      500.46      499.10     13.48 o 
  -4   4   8      609.68      582.75     13.86 o 
  -3   4   8      965.28      881.84     43.33 o 
  -2   4   8     2649.35     2765.48     52.63 o 
  -1   4   8      510.76      529.91     10.33 o 
   0   4   8     1545.61     1548.31     20.09 o 
   1   4   8     1204.46     1164.71     16.76 o 
   2   4   8      702.71      693.19     11.27 o 
   3   4   8      289.64      276.09      6.27 o 
   4   4   8      676.55      641.42     13.28 o 
   5   4   8       43.14       46.40      3.85 o 
   6   4   8       89.95       81.53      5.38 o 
   7   4   8       29.44       31.40      4.15 o 
   8   4   8       30.95       36.69      4.69 o 
 -10   5   8       20.85       27.62      5.05 o 
  -9   5   8       25.39       31.18      4.94 o 
  -8   5   8       62.70       50.70      4.72 o 
  -7   5   8        4.10        7.05      2.45 o 
  -6   5   8       13.48       18.87      3.37 o 
  -5   5   8        5.62       11.08      2.67 o 
  -4   5   8       59.10       56.35      3.77 o 
  -3   5   8       58.42       53.96      3.88 o 
  -2   5   8      749.61      739.88     17.35 o 
  -1   5   8        5.84        7.36      1.40 o 
   0   5   8        4.56        4.45      0.97 o 
   1   5   8       51.29       52.64      3.55 o 
   2   5   8       44.25       48.61      2.42 o 
   3   5   8       13.50       12.33      1.73 o 
   4   5   8        6.70       10.56      2.11 o 
   5   5   8       69.51       63.47      4.76 o 
   6   5   8       52.70       55.34      4.50 o 
   7   5   8        8.86        9.05      4.57 o 
  -9   6   8      195.07      186.69     10.46 o 
  -8   6   8      333.08      314.68     13.09 o 
  -7   6   8      205.00      186.84      8.66 o 
  -6   6   8       91.67      111.41      7.03 o 
  -5   6   8      107.36      102.24      5.77 o 
  -4   6   8      110.19      119.31      5.51 o 
  -3   6   8       10.38        8.81      2.45 o 
  -2   6   8      189.11      189.21      7.05 o 
  -1   6   8      399.22      398.88     11.46 o 
   0   6   8      752.04      703.83     14.12 o 
   1   6   8      476.16      459.65     14.66 o 
   2   6   8      173.85      193.00      6.09 o 
   3   6   8      257.15      251.20      6.15 o 
   4   6   8      453.04      455.48     11.95 o 
   5   6   8      170.12      178.00      7.91 o 
   6   6   8       96.80      111.97      6.96 o 
   7   6   8       95.11       96.70      7.66 o 
  -8   7   8       54.29       58.60      7.69 o 
  -7   7   8       57.63       54.34      5.83 o 
  -6   7   8        3.09        2.90      2.80 o 
  -5   7   8        7.91       11.89      3.22 o 
  -4   7   8       85.84       82.59      5.46 o 
  -3   7   8        0.08        2.76      2.34 o 
  -2   7   8      195.04      195.75      7.89 o 
  -1   7   8        0.28       -2.74      2.74 o 
   0   7   8       35.01       25.23      3.16 o 
   1   7   8        4.55        3.64      2.04 o 
   2   7   8        0.06        1.18      1.83 o 
   3   7   8        3.77        0.86      1.46 o 
   4   7   8       23.81       24.90      3.25 o 
   5   7   8       15.70       25.62      3.68 o 
   6   7   8        1.57        5.54      3.36 o 
  -6   8   8       84.28       76.51      8.34 o 
  -5   8   8      156.50      167.19      9.22 o 
  -4   8   8      635.99      648.92     20.42 o 
  -3   8   8      212.06      229.83      9.35 o 
  -2   8   8       21.66       20.93      3.32 o 
  -1   8   8      468.81      485.35     15.38 o 
   0   8   8      673.48      663.30     20.11 o 
   1   8   8      185.89      175.93      7.44 o 
   2   8   8       40.30       50.21      4.91 o 
   3   8   8      127.73      128.93      6.09 o 
   4   8   8       37.29       35.10      4.76 o 
  -4   9   8        2.79       -1.98      2.98 o 
  -3   9   8       25.14       27.97      4.09 o 
  -2   9   8        0.62        0.11      2.45 o 
  -1   9   8       48.25       42.11      4.34 o 
   0   9   8        8.14        7.68      2.96 o 
   1   9   8       27.02       30.37      4.12 o 
   2   9   8       38.58       32.81      4.07 o 
 -11   1   9        1.51        0.68      4.66 o 
 -10   1   9      374.41      370.36     11.18 o 
  -9   1   9      287.58      312.75      8.90 o 
  -8   1   9      533.47      550.89     11.15 o 
  -7   1   9      175.16      167.57      4.92 o 
  -6   1   9     1672.29     1649.42     28.30 o 
  -5   1   9      890.30      847.78     30.37 o 
  -4   1   9     1198.41     1217.85     15.43 o 
  -3   1   9     1561.04     1637.54     19.59 o 
  -2   1   9      577.30      557.13     10.22 o 
  -1   1   9     1648.23     1603.88     35.40 o 
   0   1   9      880.73      831.79     10.85 o 
   1   1   9      121.47      116.42      4.50 o 
   2   1   9      217.17      199.37      3.46 o 
   3   1   9      712.84      701.39     15.11 o 
   4   1   9      126.45      130.92      4.96 o 
   5   1   9      296.97      294.77      8.78 o 
   6   1   9      495.53      480.01     14.82 o 
   7   1   9      169.39      173.79      8.60 o 
   8   1   9       62.28       61.83      5.26 o 
 -11   2   9       57.48       65.00      6.95 o 
 -10   2   9       80.39       86.30      6.22 o 
  -9   2   9        1.85        2.65      2.40 o 
  -8   2   9       47.94       48.78      4.56 o 
  -7   2   9       10.09       13.41      2.18 o 
  -6   2   9        5.73        6.92      1.60 o 
  -5   2   9      296.47      285.75      6.98 o 
  -4   2   9      139.24      134.36      3.10 o 
  -3   2   9       63.82       54.69      1.66 o 
  -2   2   9       66.89       62.37      3.46 o 
  -1   2   9       45.09       46.86      2.81 o 
   0   2   9       59.00       69.46      2.55 o 
   1   2   9      143.56      155.22      3.54 o 
   2   2   9      122.55      136.46      6.55 o 
   3   2   9      169.43      150.50      3.62 o 
   4   2   9       10.08       14.72      2.26 o 
   5   2   9        6.82       17.03      4.52 o 
   6   2   9        3.02        7.74      2.72 o 
   7   2   9        3.59        2.71      2.52 o 
   8   2   9        0.02       -1.78      2.75 o 
 -10   3   9      490.36      518.78     18.01 o 
  -9   3   9      391.20      384.65     14.05 o 
  -8   3   9      204.63      224.51      9.01 o 
  -7   3   9      169.34      184.37      7.33 o 
  -6   3   9      422.45      435.22     11.67 o 
  -5   3   9      595.47      624.08     14.77 o 
  -4   3   9     1353.27     1384.80     31.78 o 
  -3   3   9       22.12       20.06      2.42 o 
  -2   3   9       83.83       64.33      1.86 o 
  -1   3   9      415.53      376.85      5.40 o 
   0   3   9     1464.38     1510.09     22.25 o 
   1   3   9     1075.67     1074.02     19.99 o 
   2   3   9      673.47      653.35     11.24 o 
   3   3   9     1351.83     1309.35     22.96 o 
   4   3   9      784.06      783.74     19.30 o 
   5   3   9      567.87      584.61     16.49 o 
   6   3   9       18.37       21.35      3.34 o 
   7   3   9       51.80       60.64      4.96 o 
   8   3   9       18.77       28.88      4.40 o 
 -10   4   9        9.88        6.71      3.24 o 
  -9   4   9       33.90       23.53      3.97 o 
  -8   4   9        9.52        4.97      2.78 o 
  -7   4   9       10.71       16.13      3.46 o 
  -6   4   9       27.06       32.56      4.40 o 
  -5   4   9        0.07       -0.43      1.90 o 
  -4   4   9       95.32      102.02      4.96 o 
  -3   4   9      153.69      139.68      6.66 o 
  -2   4   9      149.10      162.30      5.85 o 
  -1   4   9       16.91       19.79      1.58 o 
   0   4   9       99.30       97.44      3.73 o 
   1   4   9       67.63       72.28      2.56 o 
   2   4   9        6.37        9.07      2.03 o 
   3   4   9       55.45       59.73      4.63 o 
   4   4   9       37.22       36.06      2.49 o 
   5   4   9      164.57      165.84      7.15 o 
   6   4   9       28.37       24.61      3.48 o 
   7   4   9       75.52       61.58      5.44 o 
  -9   5   9      192.34      190.47     10.34 o 
  -8   5   9      329.75      354.63     13.83 o 
  -7   5   9      248.64      259.51     10.55 o 
  -6   5   9      390.26      389.77     12.63 o 
  -5   5   9     1092.02     1137.09     27.92 o 
  -4   5   9      662.25      656.76     17.27 o 
  -3   5   9      458.39      470.38     12.87 o 
  -2   5   9       29.42       33.32      3.71 o 
  -1   5   9      851.27      835.02     21.04 o 
   0   5   9      692.90      693.98     13.12 o 
   1   5   9      412.26      427.88      7.56 o 
   2   5   9      427.91      433.83      9.21 o 
   3   5   9      253.14      252.54      7.29 o 
   4   5   9      205.97      217.87      9.04 o 
   5   5   9      604.54      585.31     17.60 o 
   6   5   9      175.19      177.45      8.12 o 
   7   5   9       42.98       47.23      4.78 o 
  -9   6   9        3.98       13.86      6.11 o 
  -8   6   9        2.09        7.64      3.50 o 
  -7   6   9        9.48       12.18      3.83 o 
  -6   6   9       43.71       31.84      4.06 o 
  -5   6   9      125.36      125.87      6.46 o 
  -4   6   9        7.05        8.82      2.99 o 
  -3   6   9       87.30       88.42      5.20 o 
  -2   6   9       19.95       23.23      3.52 o 
  -1   6   9       12.40        6.64      2.08 o 
   0   6   9        5.99        7.64      2.06 o 
   1   6   9        5.33        1.72      2.10 o 
   2   6   9        2.83        1.02      1.34 o 
   3   6   9       85.28       85.24      3.83 o 
   4   6   9        0.92       -1.94      1.94 o 
   5   6   9       35.18       32.12      4.02 o 
   6   6   9       14.58       19.11      3.86 o 
  -8   7   9      198.18      191.54     10.13 o 
  -7   7   9      120.92      107.37      7.17 o 
  -6   7   9      408.27      397.43     14.95 o 
  -5   7   9      207.06      216.49      9.63 o 
  -4   7   9       78.77       82.47      5.57 o 
  -3   7   9      439.82      469.80     14.13 o 
  -2   7   9      662.01      682.06     19.49 o 
  -1   7   9      237.93      236.63      8.86 o 
   0   7   9       28.29       32.99      5.21 o 
   1   7   9       92.75      102.85      5.64 o 
   2   7   9      120.79      131.62      5.21 o 
   3   7   9      153.94      160.63      5.86 o 
   4   7   9      203.75      209.28     10.03 o 
   5   7   9       53.31       46.43      5.72 o 
  -6   8   9        0.12        0.90      3.59 o 
  -5   8   9        2.66       -0.39      2.69 o 
  -4   8   9       22.74       23.82      4.31 o 
  -3   8   9       92.77       89.97      6.30 o 
  -2   8   9       31.43       33.58      6.06 o 
  -1   8   9       96.83       90.07      6.15 o 
   0   8   9       86.55       91.78      5.71 o 
   1   8   9        0.21        2.33      2.35 o 
   2   8   9        3.14        7.87      3.92 o 
   3   8   9        1.75        2.01      2.68 o 
   4   8   9        6.04        3.82      4.58 o 
  -4   9   9       51.85       52.05      5.67 o 
  -3   9   9      271.61      285.00     12.65 o 
  -2   9   9      145.89      164.98      8.58 o 
  -1   9   9       54.36       50.99      5.23 o 
   0   9   9       47.43       49.16      5.15 o 
   1   9   9       65.93       60.87      5.16 o 
 -11   0  10       17.85       23.82      8.71 o 
 -10   0  10       65.81       67.45      7.00 o 
  -9   0  10       15.73       22.87      3.52 o 
  -8   0  10      379.49      406.84     12.87 o 
  -7   0  10       40.55       44.70      3.40 o 
  -6   0  10       22.32       24.13      2.80 o 
  -5   0  10       98.69       87.55      3.62 o 
  -4   0  10       55.08       47.97      2.74 o 
  -3   0  10     4019.78     4321.72     78.40 o 
  -2   0  10     3868.35     3920.61     69.99 o 
  -1   0  10     2364.23     2297.85     50.51 o 
   0   0  10     1033.39     1018.31     37.94 o 
   1   0  10      563.22      568.17     11.65 o 
   2   0  10      370.69      352.73      7.27 o 
   3   0  10      558.52      586.20     19.34 o 
   4   0  10      419.24      442.97     17.38 o 
   5   0  10      193.72      201.38     10.76 o 
   6   0  10       91.23       96.08      7.98 o 
   7   0  10       23.20       29.81      6.30 o 
   8   0  10       41.45       37.44      7.27 o 
 -11   1  10       11.54       18.29      6.37 o 
 -10   1  10       33.09       43.94      4.41 o 
  -9   1  10       39.65       36.70      3.20 o 
  -8   1  10      137.93      132.01      4.14 o 
  -7   1  10      300.31      295.66      7.65 o 
  -6   1  10      444.42      437.49      8.99 o 
  -5   1  10       21.31       24.32      1.89 o 
  -4   1  10       76.17       79.82      2.11 o 
  -3   1  10        0.44        0.16      1.19 o 
  -2   1  10       59.23       68.30      3.03 o 
  -1   1  10       35.20       37.38      1.68 o 
   0   1  10      207.23      215.15      4.33 o 
   1   1  10      199.07      218.36      4.42 o 
   2   1  10       86.07       92.66      2.27 o 
   3   1  10       12.23       15.84      2.90 o 
   4   1  10        8.30       12.71      2.40 o 
   5   1  10       35.16       45.66      8.27 o 
   6   1  10        0.28        1.55      2.36 o 
   7   1  10        0.04       -0.62      2.60 o 
   8   1  10       19.05       23.08      4.25 o 
 -11   2  10       51.68       60.17      8.98 o 
 -10   2  10      209.19      211.72      9.64 o 
  -9   2  10      291.90      309.42     11.55 o 
  -8   2  10      331.33      347.56     11.62 o 
  -7   2  10      123.35      122.43      4.46 o 
  -6   2  10     1295.26     1184.70     20.38 o 
  -5   2  10     1629.08     1623.15     25.69 o 
  -4   2  10      562.97      537.40     10.02 o 
  -3   2  10     1174.37     1153.02     16.90 o 
  -2   2  10     1264.78     1258.97     18.84 o 
  -1   2  10      485.10      429.67      9.38 o 
   0   2  10      198.50      192.50      3.81 o 
   1   2  10     1100.73     1037.08     16.23 o 
   2   2  10       56.77       52.34      1.89 o 
   3   2  10        5.90        9.04      1.60 o 
   4   2  10       25.52       21.04      2.86 o 
   5   2  10      280.39      284.51     10.19 o 
   6   2  10      198.23      185.05      7.99 o 
   7   2  10      140.55      159.51      8.18 o 
   8   2  10       74.84       72.29      5.84 o 
 -10   3  10        1.20        5.70      3.36 o 
  -9   3  10        1.44        1.07      2.61 o 
  -8   3  10       72.26       60.43      5.03 o 
  -7   3  10       31.20       31.61      3.52 o 
  -6   3  10      163.77      138.63      6.05 o 
  -5   3  10        2.41        3.48      2.08 o 
  -4   3  10        0.49       -2.78      2.78 o 
  -3   3  10      276.35      290.70      8.04 o 
  -2   3  10      172.99      164.29      6.60 o 
  -1   3  10       27.69       29.33      1.34 o 
   0   3  10        3.85        5.15      1.18 o 
   1   3  10      590.54      569.81      9.54 o 
   2   3  10       18.79       22.88      1.86 o 
   3   3  10       30.12       30.30      2.13 o 
   4   3  10       18.22       16.78      2.77 o 
   5   3  10       58.64       54.20      4.65 o 
   6   3  10       81.89       80.89      5.87 o 
   7   3  10       45.37       48.95      7.26 o 
 -10   4  10      262.36      260.79     11.98 o 
  -9   4  10      213.73      224.37     10.50 o 
  -8   4  10      143.56      162.65      7.76 o 
  -7   4  10      110.32      116.91      6.43 o 
  -6   4  10      526.74      530.11     15.18 o 
  -5   4  10      511.84      497.07     13.54 o 
  -4   4  10     1606.54     1637.96     36.64 o 
  -3   4  10      412.44      426.41     11.11 o 
  -2   4  10       66.66       61.00      3.54 o 
  -1   4  10       73.06       70.83      2.95 o 
   0   4  10       94.66       91.74      2.66 o 
   1   4  10      974.60      982.38     20.25 o 
   2   4  10      512.89      501.60      9.17 o 
   3   4  10      519.44      511.02     12.66 o 
   4   4  10       62.83       68.63      4.54 o 
   5   4  10      165.87      160.51      7.29 o 
   6   4  10      252.65      241.34     10.36 o 
   7   4  10      369.33      374.09     15.46 o 
  -9   5  10        0.16        0.15      2.65 o 
  -8   5  10        2.91        5.15      2.99 o 
  -7   5  10       56.08       56.06      4.74 o 
  -6   5  10        0.06        1.98      2.30 o 
  -5   5  10        0.09        4.00      3.80 o 
  -4   5  10      243.43      243.87      8.72 o 
  -3   5  10      125.40      120.42      5.91 o 
  -2   5  10        0.82        0.75      1.92 o 
  -1   5  10       13.13       16.17      2.81 o 
   0   5  10       30.79       31.65      2.22 o 
   1   5  10        3.40        9.09      2.05 o 
   2   5  10       97.08       95.34      3.38 o 
   3   5  10        0.13        1.11      1.58 o 
   4   5  10       13.63       13.28      2.91 o 
   5   5  10       35.47       35.80      3.79 o 
   6   5  10       66.89       72.30      5.12 o 
  -8   6  10      150.43      144.21      8.84 o 
  -7   6  10      451.32      459.04     16.55 o 
  -6   6  10      388.26      390.90     31.32 o 
  -5   6  10      149.03      151.67      7.36 o 
  -4   6  10      368.15      385.67     12.66 o 
  -3   6  10      401.34      411.19     12.51 o 
  -2   6  10      306.48      305.90     11.34 o 
  -1   6  10      297.45      321.84     10.60 o 
   0   6  10      209.29      196.23      7.39 o 
   1   6  10      224.33      231.72      8.74 o 
   2   6  10      103.03      116.05      4.77 o 
   3   6  10       60.34       62.61      3.82 o 
   4   6  10       60.87       76.91      4.92 o 
   5   6  10      123.67      122.55      8.97 o 
   6   6  10       82.76       82.26      6.51 o 
  -7   7  10       79.12       89.64      7.00 o 
  -6   7  10        0.24        3.21      2.80 o 
  -5   7  10        0.01       -0.21      2.36 o 
  -4   7  10        5.54        7.09      3.96 o 
  -3   7  10       54.98       63.71      5.04 o 
  -2   7  10       93.08       91.29      5.80 o 
  -1   7  10       84.98       84.66      5.70 o 
   0   7  10        5.32        6.29      4.03 o 
   1   7  10       48.35       36.33      3.91 o 
   2   7  10       47.85       43.96      3.77 o 
   3   7  10        0.67        1.45      2.56 o 
   4   7  10       33.26       27.55      5.54 o 
  -6   8  10       46.97       45.50      5.32 o 
  -5   8  10       54.28       59.31      6.20 o 
  -4   8  10        4.08        7.95      3.02 o 
  -3   8  10      255.31      267.71     11.04 o 
  -2   8  10      583.41      594.24     18.97 o 
  -1   8  10      382.90      364.17     13.78 o 
   0   8  10      168.50      156.01      7.97 o 
   1   8  10      104.98       91.79      5.54 o 
   2   8  10      132.78      141.03     12.72 o 
   3   8  10       63.54       75.43      8.06 o 
  -3   9  10      119.23      113.38      7.92 o 
  -2   9  10        0.80        1.85      2.98 o 
  -1   9  10        0.01       -3.10      3.10 o 
   0   9  10        1.60        2.73      3.00 o 
 -11   1  11      122.94      115.54     10.70 o 
 -10   1  11      107.14      117.25      7.03 o 
  -9   1  11      173.62      196.36      7.80 o 
  -8   1  11      873.54      791.57     47.27 o 
  -7   1  11     1146.18     1115.76     23.51 o 
  -6   1  11        2.56        4.03      1.92 o 
  -5   1  11       34.86       33.02      2.22 o 
  -4   1  11      363.60      351.46      5.74 o 
  -3   1  11     1664.83     1649.89     25.76 o 
  -2   1  11      459.42      395.79     15.98 o 
  -1   1  11      644.76      590.55     22.82 o 
   0   1  11     1497.53     1506.66     24.09 o 
   1   1  11      936.93      920.59     13.52 o 
   2   1  11      188.56      179.57      3.48 o 
   3   1  11      230.82      221.46      7.25 o 
   4   1  11      172.09      172.01      8.20 o 
   5   1  11      162.48      168.46      7.14 o 
   6   1  11      168.48      171.20      8.15 o 
   7   1  11       53.43       67.53      5.52 o 
 -10   2  11       44.47       52.12      5.15 o 
  -9   2  11       23.95       25.98      3.78 o 
  -8   2  11      312.76      278.13      9.76 o 
  -7   2  11       69.14       61.85      4.84 o 
  -6   2  11      951.44      860.64     45.06 o 
  -5   2  11      211.53      183.30     12.27 o 
  -4   2  11        7.28        7.06      0.89 o 
  -3   2  11        7.84        6.35      1.06 o 
  -2   2  11        1.33        5.82      1.06 o 
  -1   2  11       16.95       24.15      1.67 o 
   0   2  11      174.36      179.87      3.97 o 
   1   2  11      140.17      152.63      4.02 o 
   2   2  11      660.39      654.93     10.63 o 
   3   2  11      675.95      628.59     23.59 o 
   4   2  11       97.12       91.53      5.17 o 
   5   2  11      120.88      125.26      6.40 o 
   6   2  11        0.09       -0.61      2.29 o 
   7   2  11        0.33        4.18      2.85 o 
 -10   3  11      242.07      264.55     12.21 o 
  -9   3  11      209.66      222.72     11.66 o 
  -8   3  11      268.18      264.40     10.13 o 
  -7   3  11       32.50       54.34      4.23 o 
  -6   3  11       93.37      109.95      5.70 o 
  -5   3  11      508.65      480.40     21.29 o 
  -4   3  11      885.52      869.84     20.34 o 
  -3   3  11      886.44      874.89     19.54 o 
  -2   3  11      261.48      242.40      4.09 o 
  -1   3  11      435.77      420.39      6.79 o 
   0   3  11       23.43       30.19      3.12 o 
   1   3  11     1540.39     1580.43     24.58 o 
   2   3  11     1742.23     1657.71     46.46 o 
   3   3  11      314.98      314.43      7.42 o 
   4   3  11        5.60       11.84      2.64 o 
   5   3  11      111.79      118.99      5.88 o 
   6   3  11       96.38       99.52      6.42 o 
   7   3  11        5.28        9.08      3.40 o 
 -10   4  11        2.75       -0.26      3.06 o 
  -9   4  11        0.24        3.24      3.32 o 
  -8   4  11       15.21       38.50     15.39 o 
  -7   4  11       85.97       77.69      5.08 o 
  -6   4  11       14.49       14.65      2.61 o 
  -5   4  11        0.64        1.71      2.29 o 
  -4   4  11        2.27        2.49      2.70 o 
  -3   4  11        6.31       12.40      2.29 o 
  -2   4  11       20.08       25.72      2.65 o 
  -1   4  11       72.71       76.41      4.22 o 
   0   4  11        0.53        4.23      3.00 o 
   1   4  11       53.69       52.66      2.41 o 
   2   4  11       27.27       25.45      1.93 o 
   3   4  11        0.95        4.37      2.05 o 
   4   4  11        1.41        3.31      2.34 o 
   5   4  11       27.87       26.32      3.82 o 
   6   4  11        7.43        5.88      2.93 o 
  -9   5  11       79.95       81.38      6.65 o 
  -8   5  11      123.87      120.99      7.88 o 
  -7   5  11      379.28      366.74     13.26 o 
  -6   5  11      555.68      528.56     16.32 o 
  -5   5  11      228.86      221.54      8.39 o 
  -4   5  11      362.33      380.15     12.27 o 
  -3   5  11      348.44      371.66     11.44 o 
  -2   5  11       36.94       38.33      3.45 o 
  -1   5  11      325.37      314.79     19.82 o 
   0   5  11      224.35      229.19      6.34 o 
   1   5  11      655.72      630.16     16.33 o 
   2   5  11      306.41      304.11      7.20 o 
   3   5  11       89.69       96.17      4.27 o 
   4   5  11       65.67       71.33      4.93 o 
   5   5  11      168.32      158.29      8.21 o 
   6   5  11      101.86      117.29      7.63 o 
  -8   6  11       32.79       36.12      4.65 o 
  -7   6  11      146.35      138.31      8.45 o 
  -6   6  11      167.34      159.89      8.32 o 
  -5   6  11        0.03        1.97      2.56 o 
  -4   6  11        9.34       13.27      3.40 o 
  -3   6  11       21.45       20.12      3.31 o 
  -2   6  11        4.29        6.95      2.79 o 
  -1   6  11        9.05       14.47      3.09 o 
   0   6  11      104.15      100.75      5.59 o 
   1   6  11       39.79       29.09      3.29 o 
   2   6  11      124.24      110.18      4.82 o 
   3   6  11        1.45        6.97      2.84 o 
   4   6  11        0.18       -2.56      4.00 o 
   5   6  11       12.65        9.00      4.14 o 
  -7   7  11      230.73      203.21     10.76 o 
  -6   7  11       13.36       12.19      3.51 o 
  -5   7  11       30.48       33.68      4.04 o 
  -4   7  11       93.34      110.43      6.36 o 
  -3   7  11      206.76      222.05      9.56 o 
  -2   7  11      209.14      227.70      9.28 o 
  -1   7  11       95.33      123.84     18.26 o 
   0   7  11       95.92      112.08      6.42 o 
   1   7  11      108.78      115.06      5.94 o 
   2   7  11      128.08      128.84      8.16 o 
   3   7  11      128.58      120.42     13.04 o 
   4   7  11      128.03      131.69     16.14 o 
  -5   8  11        0.15        6.81      3.20 o 
  -4   8  11       10.84       15.38      3.74 o 
  -3   8  11       11.73       14.90      3.58 o 
  -2   8  11        1.26        0.04      2.53 o 
  -1   8  11       25.77       25.00      4.31 o 
   0   8  11        2.82        3.99      5.00 o 
   1   8  11        3.34        3.49      2.80 o 
   2   8  11       12.85       14.52      4.04 o 
 -10   0  12        1.97       -7.04      7.07 o 
  -9   0  12      600.02      597.70     24.64 o 
  -8   0  12      411.38      432.81     16.37 o 
  -7   0  12      324.89      320.08      9.86 o 
  -6   0  12      109.41      113.16      6.59 o 
  -5   0  12      295.78      294.81      8.45 o 
  -4   0  12       14.49       17.18      4.64 o 
  -3   0  12      629.07      597.32     15.38 o 
  -2   0  12     2248.99     2273.40     46.43 o 
  -1   0  12      453.21      445.75     11.23 o 
   0   0  12      284.59      261.38      7.15 o 
   1   0  12      561.42      559.60     13.05 o 
   2   0  12      194.96      204.51      9.02 o 
   3   0  12      361.01      346.51     15.41 o 
   4   0  12      282.10      277.49     13.03 o 
   5   0  12       54.96       62.59      8.53 o 
   6   0  12       36.34       49.62      8.03 o 
   7   0  12       99.77       97.40      9.31 o 
 -10   1  12       95.70      113.36      8.49 o 
  -9   1  12       69.84       70.68      5.25 o 
  -8   1  12        3.17        0.61      2.03 o 
  -7   1  12      181.94      179.70      7.74 o 
  -6   1  12       62.47       60.20      2.27 o 
  -5   1  12       12.14       14.98      1.70 o 
  -4   1  12        0.11        6.11      2.99 o 
  -3   1  12       13.84       12.80      1.94 o 
  -2   1  12        3.62        6.93      1.51 o 
  -1   1  12      168.97      177.27      5.46 o 
   0   1  12       73.69       73.89      2.62 o 
   1   1  12       76.99       78.27      2.51 o 
   2   1  12       10.74       13.50      3.32 o 
   3   1  12       23.24       21.26      2.97 o 
   4   1  12       13.93       16.80      2.79 o 
   5   1  12        7.04       10.11      2.86 o 
   6   1  12       24.42       26.52      3.73 o 
   7   1  12       11.85       10.30      3.54 o 
 -10   2  12        9.97       13.74      3.54 o 
  -9   2  12      144.70      141.19      7.49 o 
  -8   2  12      434.21      406.25     12.89 o 
  -7   2  12      686.00      690.22     18.20 o 
  -6   2  12      279.17      295.05      9.20 o 
  -5   2  12      786.57      824.41     20.20 o 
  -4   2  12      667.93      656.33      9.81 o 
  -3   2  12      797.59      786.97     13.08 o 
  -2   2  12      347.91      328.94      5.83 o 
  -1   2  12      539.03      521.64      8.70 o 
   0   2  12      530.17      516.47      9.06 o 
   1   2  12      346.67      340.43      7.38 o 
   2   2  12      231.53      218.96      5.66 o 
   3   2  12      253.85      257.62      9.53 o 
   4   2  12      201.25      196.06      7.75 o 
   5   2  12       72.37       83.62      5.48 o 
   6   2  12      184.68      204.82      9.58 o 
   7   2  12       50.31       51.05      5.21 o 
 -10   3  12        3.40        3.07      3.08 o 
  -9   3  12       49.07       47.89      4.96 o 
  -8   3  12        6.21        0.46      2.36 o 
  -7   3  12       15.21       18.37      3.24 o 
  -6   3  12        2.16       -1.22      2.00 o 
  -5   3  12       10.14       14.65      2.72 o 
  -4   3  12      193.81      190.85      7.30 o 
  -3   3  12        8.25        8.44      2.86 o 
  -2   3  12      400.41      389.90      9.00 o 
  -1   3  12        0.26        1.39      0.96 o 
   0   3  12      123.79      115.91      3.35 o 
   1   3  12       10.27        8.54      2.45 o 
   2   3  12      106.19      101.49      3.91 o 
   3   3  12        9.50       11.48      3.52 o 
   4   3  12      223.86      204.84      8.04 o 
   5   3  12       21.49       25.59      3.91 o 
   6   3  12       84.62       82.07      5.66 o 
  -9   4  12      336.22      383.12     15.65 o 
  -8   4  12      235.31      230.86     10.40 o 
  -7   4  12      314.45      304.53     11.61 o 
  -6   4  12      185.93      206.50      8.80 o 
  -5   4  12      349.56      370.67     11.99 o 
  -4   4  12      768.23      769.91     20.24 o 
  -3   4  12     1142.73     1123.41     27.39 o 
  -2   4  12      246.56      252.20      8.21 o 
  -1   4  12      118.64      108.08      4.83 o 
   0   4  12       53.27       58.96      2.82 o 
   1   4  12      322.28      318.06     11.13 o 
   2   4  12      362.19      359.01      8.89 o 
   3   4  12      216.90      223.17      8.10 o 
   4   4  12      269.33      247.74      9.06 o 
   5   4  12      120.00      130.38      6.59 o 
   6   4  12      285.40      269.48     12.13 o 
  -9   5  12       21.63       31.85      5.25 o 
  -8   5  12        0.65       -1.07      4.49 o 
  -7   5  12        1.31        3.32      2.80 o 
  -6   5  12       20.46       22.45      3.73 o 
  -5   5  12       29.80       29.08      4.50 o 
  -4   5  12        5.64        7.39      2.69 o 
  -3   5  12       34.30       31.98      3.86 o 
  -2   5  12        2.02        1.84      2.75 o 
  -1   5  12       11.09       14.79      2.67 o 
   0   5  12       33.65       32.64      2.44 o 
   1   5  12       16.02       18.87      4.09 o 
   2   5  12        7.73        7.81      1.88 o 
   3   5  12       21.50       24.46      2.99 o 
   4   5  12        4.85        6.02      2.55 o 
   5   5  12        8.01        1.98      2.61 o 
  -8   6  12      138.07      146.20      9.63 o 
  -7   6  12      225.34      243.96     14.86 o 
  -6   6  12      204.72      210.54      9.52 o 
  -5   6  12      343.18      352.59     12.80 o 
  -4   6  12      443.03      456.56     15.30 o 
  -3   6  12      456.62      452.98     14.47 o 
  -2   6  12      171.07      180.98     11.75 o 
  -1   6  12      343.25      354.27     11.51 o 
   0   6  12      237.76      257.69      9.27 o 
   1   6  12       88.23      101.85      5.68 o 
   2   6  12       57.28       63.62      4.34 o 
   3   6  12       73.83       83.26      6.03 o 
   4   6  12       76.35       82.31      9.54 o 
  -6   7  12        0.34       -0.67      2.75 o 
  -5   7  12        1.08        3.37      3.45 o 
  -4   7  12       17.46       17.65      3.51 o 
  -3   7  12       19.14       20.84      3.79 o 
  -2   7  12       29.98       33.78      4.01 o 
  -1   7  12       21.30       17.74      3.51 o 
   0   7  12       36.81       36.84      4.32 o 
   1   7  12        0.10        0.04      2.26 o 
   2   7  12        2.55        1.59      2.94 o 
   3   7  12        2.08        5.86      4.62 o 
  -4   8  12       41.53       47.60      5.21 o 
  -3   8  12        2.49        1.50      4.04 o 
  -2   8  12      226.86      236.76     11.49 o 
  -1   8  12      358.57      381.53     15.24 o 
   0   8  12       82.56       79.11      6.24 o 
   1   8  12       15.87       26.77      4.78 o 
 -10   1  13      158.43      161.69     11.74 o 
  -9   1  13      165.17      152.35      7.65 o 
  -8   1  13      149.97      149.30      6.53 o 
  -7   1  13      373.08      367.30     17.95 o 
  -6   1  13      204.45      204.50      5.17 o 
  -5   1  13      186.67      172.13      4.13 o 
  -4   1  13       73.27       69.71      4.46 o 
  -3   1  13       48.57       48.02      3.02 o 
  -2   1  13     1083.21     1093.68     25.59 o 
  -1   1  13     1122.29     1149.71     18.86 o 
   0   1  13      380.75      370.65      7.20 o 
   1   1  13      412.45      416.46      7.63 o 
   2   1  13      307.41      288.80      8.64 o 
   3   1  13      142.49      140.87      6.06 o 
   4   1  13      191.90      201.29      7.94 o 
   5   1  13      101.47       93.94      5.95 o 
   6   1  13       65.76       73.67      5.66 o 
 -10   2  13        0.26       -3.44      3.44 o 
  -9   2  13        4.94        5.36      2.71 o 
  -8   2  13        0.37        3.03      3.10 o 
  -7   2  13      119.40       99.67      8.39 o 
  -6   2  13       66.49       67.55      4.64 o 
  -5   2  13      253.30      261.99      8.51 o 
  -4   2  13       44.72       50.28      2.40 o 
  -3   2  13        0.08        2.17      1.13 o 
  -2   2  13        8.18        8.26      2.07 o 
  -1   2  13        4.39        5.77      1.51 o 
   0   2  13        2.65        7.53      3.22 o 
   1   2  13       17.79       16.78      2.35 o 
   2   2  13       67.01       67.84      5.24 o 
   3   2  13       88.50       88.55      4.66 o 
   4   2  13       25.55       29.49      4.22 o 
   5   2  13       34.94       35.88      4.11 o 
   6   2  13       34.66       32.19      5.28 o 
  -9   3  13       98.79      103.38      6.87 o 
  -8   3  13      105.38      113.60      6.43 o 
  -7   3  13      244.46      253.91      9.78 o 
  -6   3  13       57.51       60.55      5.36 o 
  -5   3  13      719.46      706.18     19.14 o 
  -4   3  13      920.87      935.87     23.59 o 
  -3   3  13     1033.18     1067.94     25.46 o 
  -2   3  13      460.55      454.32     10.37 o 
  -1   3  13      258.80      244.68     13.29 o 
   0   3  13      173.84      171.24      4.27 o 
   1   3  13       23.30       31.40      1.99 o 
   2   3  13      403.22      385.31     10.61 o 
   3   3  13      153.60      168.97      7.02 o 
   4   3  13       21.61       35.81      4.54 o 
   5   3  13       13.68       10.36      3.33 o 
   6   3  13       23.82       26.26      4.37 o 
  -9   4  13        6.22       11.78      5.31 o 
  -8   4  13        4.60       -2.87      2.87 o 
  -7   4  13       30.31       30.27      4.15 o 
  -6   4  13       28.10       29.32      4.20 o 
  -5   4  13       35.37       34.14      4.03 o 
  -4   4  13       31.95       39.24      4.18 o 
  -3   4  13      308.14      320.16     10.90 o 
  -2   4  13       51.88       49.91      3.64 o 
  -1   4  13       81.68       81.70      3.29 o 
   0   4  13       10.65       10.22      3.41 o 
   1   4  13       38.08       34.84      3.21 o 
   2   4  13       33.08       19.85      2.95 o 
   3   4  13        2.16        4.74      2.35 o 
   4   4  13       23.17       20.73      3.33 o 
   5   4  13        3.83        4.80      2.88 o 
  -8   5  13       92.99       96.17      6.83 o 
  -7   5  13      137.62      133.31      7.79 o 
  -6   5  13      261.17      264.92     11.33 o 
  -5   5  13      516.11      526.84     17.33 o 
  -4   5  13       95.56      104.77      5.85 o 
  -3   5  13      491.28      509.42     15.71 o 
  -2   5  13      770.26      790.84     22.06 o 
  -1   5  13      363.21      364.71     11.31 o 
   0   5  13       64.98       76.19      4.35 o 
   1   5  13       18.89       27.22      2.80 o 
   2   5  13      193.39      183.55      7.09 o 
   3   5  13       33.19       35.07      4.76 o 
   4   5  13       54.19       70.38     16.03 o 
   5   5  13       65.37       73.35      7.22 o 
  -7   6  13       17.35       35.54      4.84 o 
  -6   6  13       57.48       57.81      5.30 o 
  -5   6  13        1.08        7.84      4.35 o 
  -4   6  13       61.03       85.12      9.34 o 
  -3   6  13        0.02       -1.13      2.67 o 
  -2   6  13       38.08       45.96      4.81 o 
  -1   6  13       29.33       25.33      3.66 o 
   0   6  13        3.83        9.51      3.77 o 
   1   6  13        6.39        5.48      2.57 o 
   2   6  13       13.30        8.76      3.34 o 
   3   6  13       12.89       15.48      4.27 o 
   4   6  13       20.02       25.47      5.47 o 
  -6   7  13      113.82      118.88      8.03 o 
  -5   7  13       28.25       35.53      5.03 o 
  -4   7  13       73.33       76.92      6.44 o 
  -3   7  13       82.45       74.76      6.20 o 
  -2   7  13       71.08       70.28      5.47 o 
  -1   7  13      130.09      138.32      7.59 o 
   0   7  13      116.77      118.58      7.18 o 
   1   7  13       91.84       91.55      7.53 o 
   2   7  13       64.74       48.79      6.73 o 
  -2   8  13       32.05       33.59      5.03 o 
  -1   8  13       29.03       32.71      5.68 o 
 -10   0  14      320.84      333.50     31.18 o 
  -9   0  14      298.62      345.88     27.86 o 
  -8   0  14      632.35      632.97     51.84 o 
  -7   0  14      659.91      625.43     21.10 o 
  -6   0  14      465.79      437.80     12.09 o 
  -5   0  14      152.35      155.40      6.54 o 
  -4   0  14      282.68      294.54      8.69 o 
  -3   0  14      228.68      226.18      7.38 o 
  -2   0  14      355.55      319.51     11.80 o 
  -1   0  14      126.88      128.75      5.54 o 
   0   0  14       16.99       15.53      2.46 o 
   1   0  14      298.25      305.13     12.76 o 
   2   0  14      572.83      552.72     20.97 o 
   3   0  14       99.42      114.51      7.75 o 
   4   0  14       37.56       45.44      7.29 o 
   5   0  14        9.92       21.45      8.75 o 
   6   0  14       45.24       49.27      8.24 o 
 -10   1  14        3.11        0.44      3.63 o 
  -9   1  14       22.30       28.90      4.33 o 
  -8   1  14        4.14        1.11      1.96 o 
  -7   1  14        2.04        8.48      2.57 o 
  -6   1  14      278.20      277.00      7.59 o 
  -5   1  14       31.62       33.40      1.93 o 
  -4   1  14       11.78       11.61      1.32 o 
  -3   1  14        8.58       10.88      1.82 o 
  -2   1  14        0.64        2.38      1.70 o 
  -1   1  14       15.45       17.61      2.03 o 
   0   1  14        3.97        4.85      1.65 o 
   1   1  14        2.48        1.52      1.13 o 
   2   1  14       30.14       31.04      3.01 o 
   3   1  14        0.49        0.16      3.05 o 
   4   1  14        8.71        5.66      2.81 o 
   5   1  14       24.89       26.79      4.09 o 
   6   1  14        0.82        1.16      2.90 o 
  -9   2  14       80.75       78.51      5.85 o 
  -8   2  14       28.21       37.32      4.73 o 
  -7   2  14      469.28      444.39     14.32 o 
  -6   2  14      449.96      462.73     13.63 o 
  -5   2  14       12.36       16.80      2.87 o 
  -4   2  14       15.14       27.59      3.04 o 
  -3   2  14      244.69      244.96      6.06 o 
  -2   2  14      645.58      622.46     12.56 o 
  -1   2  14      337.86      335.62      7.70 o 
   0   2  14      461.21      476.82      9.61 o 
   1   2  14      234.92      226.81      8.47 o 
   2   2  14      359.96      350.82     10.11 o 
   3   2  14      407.10      404.42     12.24 o 
   4   2  14      316.06      307.74     11.01 o 
   5   2  14       56.95       57.33      5.05 o 
  -9   3  14       18.93       23.57      3.83 o 
  -8   3  14        0.19        0.89      2.24 o 
  -7   3  14       10.65       16.63      4.59 o 
  -6   3  14      113.43      105.82      6.32 o 
  -5   3  14       52.38       55.53      4.46 o 
  -4   3  14        0.78        0.19      2.05 o 
  -3   3  14       17.89       21.08      4.11 o 
  -2   3  14       59.99       62.03      4.82 o 
  -1   3  14       69.05       66.22      3.20 o 
   0   3  14       29.12       35.16      2.24 o 
   1   3  14       48.08       43.74      4.08 o 
   2   3  14       22.93       26.37      3.24 o 
   3   3  14      100.71       94.38      5.56 o 
   4   3  14       85.56       70.73      5.31 o 
   5   3  14       25.02       19.43      4.00 o 
  -8   4  14       23.31       31.41      4.73 o 
  -7   4  14      245.02      235.73     10.04 o 
  -6   4  14      402.00      404.46     14.18 o 
  -5   4  14      338.52      327.03     12.06 o 
  -4   4  14      117.20      120.23      7.15 o 
  -3   4  14       94.62       95.23      5.16 o 
  -2   4  14      311.29      321.97     10.81 o 
  -1   4  14      141.15      146.78      6.40 o 
   0   4  14      253.24      250.18     10.05 o 
   1   4  14        3.44        6.90      1.76 o 
   2   4  14      191.19      189.32      7.63 o 
   3   4  14      269.49      269.04     10.25 o 
   4   4  14       41.32       42.53      4.30 o 
   5   4  14       14.92       18.04      3.69 o 
  -8   5  14       28.34       35.24      5.56 o 
  -7   5  14        5.88       19.47      6.15 o 
  -6   5  14       75.62       68.96      6.06 o 
  -5   5  14       52.46       48.47      4.68 o 
  -4   5  14        0.36        4.21      4.92 o 
  -3   5  14       13.22       15.64      3.11 o 
  -2   5  14       65.54       59.68      5.58 o 
  -1   5  14       34.81       35.54      3.61 o 
   0   5  14       58.60       60.28      5.14 o 
   1   5  14       44.43       42.52      5.02 o 
   2   5  14        1.36        3.56      5.54 o 
   3   5  14       35.97       39.61      6.66 o 
   4   5  14        1.27        2.19      3.78 o 
  -7   6  14      151.06      158.93      9.76 o 
  -6   6  14      172.62      163.28      8.24 o 
  -5   6  14       64.09       62.27      5.59 o 
  -4   6  14       61.58       71.12      5.92 o 
  -3   6  14      190.84      213.31      9.23 o 
  -2   6  14      283.63      290.43     10.96 o 
  -1   6  14      217.80      220.33      9.35 o 
   0   6  14      155.11      143.96      7.43 o 
   1   6  14       35.51       40.55      5.00 o 
   2   6  14       88.83       84.50      6.92 o 
   3   6  14       96.20       74.53      8.68 o 
  -5   7  14       11.34       17.33      5.01 o 
  -4   7  14       13.42       22.75      4.22 o 
  -3   7  14        7.14       14.48      4.31 o 
  -2   7  14        7.91        7.20      3.01 o 
  -1   7  14        0.13        0.74      2.52 o 
   0   7  14        0.39        9.77      5.05 o 
   1   7  14       10.21        9.87      4.61 o 
  -9   1  15       57.59       57.96      8.42 o 
  -8   1  15      337.93      349.10     15.06 o 
  -7   1  15      381.14      382.60     12.27 o 
  -6   1  15      164.87      161.16      6.64 o 
  -5   1  15      110.47      106.05      3.42 o 
  -4   1  15      302.26      296.44      8.02 o 
  -3   1  15      140.83      142.97      9.72 o 
  -2   1  15      289.65      274.34      7.21 o 
  -1   1  15      438.66      439.11      9.05 o 
   0   1  15      153.73      153.83      4.42 o 
   1   1  15       31.09       38.43      3.17 o 
   2   1  15      209.76      214.62      7.87 o 
   3   1  15      251.54      261.78      9.70 o 
   4   1  15      284.45      279.44     11.17 o 
   5   1  15       64.60       73.43      5.52 o 
  -9   2  15        6.89        3.70      3.41 o 
  -8   2  15        2.79        2.32      2.64 o 
  -7   2  15      263.65      236.86      9.60 o 
  -6   2  15       12.75       19.29      3.18 o 
  -5   2  15      220.32      263.14     25.42 o 
  -4   2  15      193.35      191.23      7.13 o 
  -3   2  15        0.84       -0.44      1.03 o 
  -2   2  15       12.37       12.78      1.95 o 
  -1   2  15       50.22       48.81      2.47 o 
   0   2  15       68.78       66.05      3.13 o 
   1   2  15       10.59       16.18      2.09 o 
   2   2  15        6.03        5.22      2.37 o 
   3   2  15        0.40        5.61      3.82 o 
   4   2  15       47.19       46.89      4.78 o 
   5   2  15        8.15        8.10      3.25 o 
  -9   3  15       67.89       77.17     11.11 o 
  -8   3  15       22.37       40.19      4.42 o 
  -7   3  15      120.85      113.47      6.86 o 
  -6   3  15      891.75      843.72     23.82 o 
  -5   3  15      527.60      534.41     16.43 o 
  -4   3  15      310.15      324.78     10.81 o 
  -3   3  15      240.34      241.13      8.90 o 
  -2   3  15      490.73      508.97     14.34 o 
  -1   3  15        3.04        5.79      2.66 o 
   0   3  15       65.07       58.07      2.68 o 
   1   3  15      244.80      254.63     11.90 o 
   2   3  15       35.53       51.24      4.67 o 
   3   3  15        1.84        2.76      3.25 o 
   4   3  15       28.61       39.06      4.55 o 
  -8   4  15        4.62       15.37      4.65 o 
  -7   4  15        2.09        1.14      3.37 o 
  -6   4  15       26.99       23.91      4.86 o 
  -5   4  15        8.49       12.35      3.25 o 
  -4   4  15       13.69       16.97      4.94 o 
  -3   4  15       11.18       14.21      2.90 o 
  -2   4  15       72.29       76.27      5.14 o 
  -1   4  15       26.74       30.53      3.56 o 
   0   4  15       66.64       66.36      4.43 o 
   1   4  15        3.68        4.43      2.24 o 
   2   4  15       18.65       18.90      6.90 o 
   3   4  15        4.96        6.60      3.44 o 
   4   4  15        0.10        1.95      2.82 o 
  -7   5  15      152.52      151.96      8.58 o 
  -6   5  15      240.44      259.59     12.08 o 
  -5   5  15      120.12      131.44      7.46 o 
  -4   5  15      165.53      174.22      8.88 o 
  -3   5  15      160.99      174.09      8.23 o 
  -2   5  15      418.14      394.49     13.08 o 
  -1   5  15      145.20      150.12      6.96 o 
   0   5  15      159.16      167.97      7.61 o 
   1   5  15       27.15       37.01      5.53 o 
   2   5  15        2.43        4.73      4.19 o 
   3   5  15       30.65       32.54      6.61 o 
  -6   6  15       87.89       93.68      6.57 o 
  -5   6  15       28.04       32.64      4.97 o 
  -4   6  15        5.71       13.27      5.47 o 
  -3   6  15        2.17        0.84      2.71 o 
  -2   6  15       17.36       25.15      4.15 o 
  -1   6  15        6.72       10.86      4.67 o 
   0   6  15        0.09       -2.41      3.14 o 
   1   6  15        0.68        2.85      3.68 o 
  -3   7  15      152.16      155.64      9.06 o 
  -2   7  15       60.97       62.54      5.47 o 
  -1   7  15       60.48       61.83      5.97 o 
  -9   0  16      436.32      253.52     20.77 o 
  -8   0  16      185.19      184.03     19.20 o 
  -7   0  16      259.41      275.95     25.77 o 
  -6   0  16      323.96      313.89     10.61 o 
  -5   0  16      272.97      262.02      9.50 o 
  -4   0  16      414.27      420.70     13.04 o 
  -3   0  16      236.91      254.29      8.88 o 
  -2   0  16       64.62       67.23      4.49 o 
  -1   0  16      154.78      154.89      7.06 o 
   0   0  16      240.18      234.21     10.92 o 
   1   0  16       29.21       36.58      4.91 o 
   2   0  16      104.70      122.57      8.70 o 
   3   0  16       96.97      100.33      8.95 o 
   4   0  16       67.40       71.07      8.29 o 
  -9   1  16       18.16       31.26      9.96 o 
  -8   1  16       13.50       10.40      5.18 o 
  -7   1  16       27.14       30.44      3.68 o 
  -6   1  16        4.18        6.08      2.54 o 
  -5   1  16        1.21        2.19      3.17 o 
  -4   1  16        1.76        1.93      2.04 o 
  -3   1  16       36.67       45.27      3.19 o 
  -2   1  16       45.09       41.57      2.60 o 
  -1   1  16        1.29        4.71      2.10 o 
   0   1  16       10.07       13.09      3.58 o 
   1   1  16       15.78       19.53      2.75 o 
   2   1  16       13.98       14.78      2.78 o 
   3   1  16       10.63       12.82      2.77 o 
   4   1  16        2.05        1.69      3.48 o 
  -8   2  16      144.34      131.88      7.19 o 
  -7   2  16       36.51       44.57      4.25 o 
  -6   2  16      117.99      124.69      6.10 o 
  -5   2  16       81.08       86.09      5.43 o 
  -4   2  16      129.68      129.57      5.95 o 
  -3   2  16       36.65       44.38      3.86 o 
  -2   2  16      181.61      173.17     10.47 o 
  -1   2  16      369.06      356.65      8.38 o 
   0   2  16      187.12      178.54      6.52 o 
   1   2  16       82.37       87.68      4.91 o 
   2   2  16       91.52       96.14      5.43 o 
   3   2  16      118.45      109.43      6.33 o 
   4   2  16       96.52       85.80      6.23 o 
  -8   3  16        0.16        0.84      2.64 o 
  -7   3  16       10.84       19.02      3.68 o 
  -6   3  16       20.48       15.48      3.22 o 
  -5   3  16        2.86       -1.79      2.62 o 
  -4   3  16       10.22        9.39      2.84 o 
  -3   3  16      252.33      250.32      9.44 o 
  -2   3  16       84.51       80.39      5.07 o 
  -1   3  16      227.99      234.80      9.10 o 
   0   3  16       16.71       20.47      2.48 o 
   1   3  16       13.24        9.39      2.72 o 
   2   3  16        1.35        0.76      2.15 o 
   3   3  16        0.09        1.18      2.74 o 
  -7   4  16       13.99       21.51      4.13 o 
  -6   4  16      174.94      174.08      8.57 o 
  -5   4  16      195.36      213.15      9.45 o 
  -4   4  16      517.08      524.90     17.84 o 
  -3   4  16      127.48      142.41      7.17 o 
  -2   4  16      144.22      161.17      7.71 o 
  -1   4  16      491.37      496.49     16.13 o 
   0   4  16      631.65      595.90     21.96 o 
   1   4  16      290.69      214.79     60.10 o 
   2   4  16        5.58       13.32      5.26 o 
   3   4  16       29.02       32.38      6.80 o 
  -6   5  16        0.62       -1.13      2.79 o 
  -5   5  16        7.16        9.58      3.61 o 
  -4   5  16        0.22        8.54      5.72 o 
  -3   5  16       13.67       13.87      3.38 o 
  -2   5  16        1.07        1.72      2.45 o 
  -1   5  16       64.26       62.96      5.39 o 
   0   5  16      104.34       98.74      7.18 o 
   1   5  16       10.12       16.15     10.62 o 
   2   5  16       17.25       15.24      5.19 o 
  -4   6  16       52.41       53.41      5.78 o 
  -3   6  16       44.23       43.00      4.98 o 
  -2   6  16       91.94       83.87      6.17 o 
  -1   6  16      105.70      105.58      7.29 o 
   0   6  16      104.72      114.25     10.92 o 
  -8   1  17      151.38      148.38     13.83 o 
  -7   1  17      216.23      229.69     16.90 o 
  -6   1  17      319.55      320.78     11.38 o 
  -5   1  17      119.30      108.26      6.85 o 
  -4   1  17      111.94      112.32      5.76 o 
  -3   1  17      187.03      185.30      5.24 o 
  -2   1  17      185.76      181.53      5.39 o 
  -1   1  17      119.46      122.19      5.05 o 
   0   1  17       84.58       97.83      5.19 o 
   1   1  17       36.27       41.79      3.95 o 
   2   1  17       36.76       39.52      6.36 o 
   3   1  17      153.88      157.44      8.08 o 
  -8   2  17       12.11        9.89      5.85 o 
  -7   2  17        6.94        5.31      2.96 o 
  -6   2  17       54.37       55.17      4.89 o 
  -5   2  17      121.00      114.93      6.56 o 
  -4   2  17      125.91      112.00      6.05 o 
  -3   2  17      193.38      178.82      7.74 o 
  -2   2  17        0.15        1.12      2.16 o 
  -1   2  17       46.67       42.15      3.15 o 
   0   2  17       38.25       36.98      3.54 o 
   1   2  17       35.32       34.06      3.60 o 
   2   2  17        0.03        1.47      2.39 o 
   3   2  17        2.14        5.73      3.48 o 
  -7   3  17        1.28       -1.13      3.02 o 
  -6   3  17      192.80      171.85      9.18 o 
  -5   3  17      626.05      620.72     20.00 o 
  -4   3  17      205.11      201.63      8.83 o 
  -3   3  17        1.73        2.10      2.75 o 
  -2   3  17        4.18        3.01      2.98 o 
  -1   3  17      144.65      154.70      6.83 o 
   0   3  17      165.71      167.10     12.47 o 
   1   3  17      236.55      231.38     17.51 o 
   2   3  17       63.22       65.46      7.16 o 
  -6   4  17        0.12        0.10      2.83 o 
  -5   4  17       51.64       52.20      4.93 o 
  -4   4  17       16.30       12.19      3.64 o 
  -3   4  17        5.18        9.94      3.11 o 
  -2   4  17       19.23       21.38      4.03 o 
  -1   4  17       13.37       14.79      3.35 o 
   0   4  17        0.67        3.95      3.68 o 
   1   4  17        9.72        7.52     10.54 o 
   2   4  17        3.42       18.04      5.20 o 
  -5   5  17      139.97      142.61      8.69 o 
  -4   5  17       25.41       26.77      4.63 o 
  -3   5  17       45.97       47.21      4.75 o 
  -2   5  17       66.71       70.03      5.63 o 
  -1   5  17       85.40       99.07      7.31 o 
   0   5  17      108.03      116.35      9.18 o 
  -7   0  18       54.40       72.16     15.00 o 
  -6   0  18      307.41      327.18     30.89 o 
  -5   0  18      175.02      204.10     19.36 o 
  -4   0  18       97.38       89.83      5.53 o 
  -3   0  18      119.66      119.42      6.46 o 
  -2   0  18      100.76      102.45      7.64 o 
  -1   0  18      117.55      120.21      6.76 o 
   0   0  18      132.97      124.03      8.66 o 
   1   0  18      132.38      129.32      9.34 o 
   2   0  18        5.58        4.73      3.24 o 
  -7   1  18        2.04        6.97      4.96 o 
  -6   1  18       59.40       46.97      8.34 o 
  -5   1  18       42.50       40.54      3.95 o 
  -4   1  18        3.02        7.58      2.63 o 
  -3   1  18       16.89       10.92      2.91 o 
  -2   1  18        3.74        6.05      2.18 o 
  -1   1  18        2.31        2.29      1.89 o 
   0   1  18       32.19       26.83      3.46 o 
   1   1  18        0.27        2.28      2.59 o 
   2   1  18        4.93        5.66      2.87 o 
  -7   2  18      145.28      159.94     14.91 o 
  -6   2  18       94.37       94.36      7.64 o 
  -5   2  18      187.97      183.96      8.65 o 
  -4   2  18      265.14      254.43      9.99 o 
  -3   2  18      215.52      210.95      8.42 o 
  -2   2  18       50.84       56.55      4.38 o 
  -1   2  18      103.53       98.09      9.25 o 
   0   2  18       26.77       32.40      4.35 o 
   1   2  18        9.63       11.64      5.50 o 
   2   2  18       17.88       23.51      4.26 o 
  -6   3  18       69.06       63.79      5.80 o 
  -5   3  18        8.52        8.84      2.93 o 
  -4   3  18       91.96       85.28      5.70 o 
  -3   3  18       96.99       88.61      6.02 o 
  -2   3  18       17.82       15.03      4.26 o 
  -1   3  18        3.16        3.30      3.80 o 
   0   3  18       12.90        4.95      4.73 o 
   1   3  18        0.06        6.38      4.48 o 
  -5   4  18      275.77      274.60     12.94 o 
  -4   4  18      166.85      168.81      8.75 o 
  -3   4  18      139.77      136.32      7.63 o 
  -2   4  18       96.10      103.18      6.62 o 
  -1   4  18      187.75      195.45     14.12 o 
   0   4  18       98.92      107.08     10.32 o 
  -6   1  19       47.43       48.63      8.05 o 
  -5   1  19      155.05      158.26     13.59 o 
  -4   1  19      199.08      191.36      8.74 o 
  -3   1  19      226.69      233.97      9.82 o 
  -2   1  19       58.96       62.80      4.59 o 
  -1   1  19       66.68       71.43      7.03 o 
   0   1  19       55.46       55.56      5.72 o 
   1   1  19       59.62       64.02      9.12 o 
  -6   2  19        1.01        0.04      5.45 o 
  -5   2  19        2.26       -1.39      2.54 o 
  -4   2  19        4.29        4.62      2.98 o 
  -3   2  19        0.23        1.58      2.62 o 
  -2   2  19      124.30      110.20      7.77 o 
  -1   2  19       25.99       22.18      7.09 o 
   0   2  19       55.35       38.95      5.67 o 
  -5   3  19       13.08       23.56      4.80 o 
  -4   3  19       22.90       30.22      4.05 o 
  -3   3  19      122.42      112.14      7.12 o 
  -2   3  19        9.51        9.12      3.82 o 
  -1   3  19       15.60       13.67      5.14 o 
  -3   0  20       77.06       74.12     12.29 o 
  -4   1  20        0.02        0.09      3.97 o 
  -3   1  20        0.75        2.13      3.24 o 
  -2   1  20       22.49       14.72      4.59 o 
                                                 
